# Supplementary material for: High Prevalence and Diversity Characteristics of bla NDM, mcr, and bla ESBLs Harboring Multidrug-Resistant Escherichia coli From Chicken, Pig, and Cattle in China
Source: Front Cell Infect Microbiol. 2022 Feb 7;11:755545. doi: 10.3389/fcimb.2021.755545 (PMC8859839; doi:10.3389/fcimb.2021.755545)
Supplement: Supplementary file 1 [file DataSheet_1.zip]

Archive with 23 entries (19 files):
- genomics/
- genomics/4 mcr-1 nodes/
- genomics/4 mcr-1 nodes/w176mcr-1NODE_51_length_8246_cov_55.1734.fa
- genomics/4 mcr-1 nodes/w189mcr-1NODE_52_length_8308_cov_46.4724.fa
- genomics/4 mcr-1 nodes/w202mcr-1NODE_53_length_8308_cov_46.5071.fa
- genomics/4 mcr-1 nodes/w208mcr-1NODE_51_length_8308_cov_44.0056.fa
- genomics/7 NDM-5 nodes/
- genomics/7 NDM-5 nodes/w176-110NDM-5NODE_28_length_45539_cov_21.3867.fa
- genomics/7 NDM-5 nodes/w183-1ndm-5NODE_43_length_42928_cov_20.7112.fa
- genomics/7 NDM-5 nodes/w184-3NDM-5NODE_44_length_42928_cov_25.1121.fa
- genomics/7 NDM-5 nodes/w189-53NDM-5NODE_28_length_45539_cov_27.9711.fa
- genomics/7 NDM-5 nodes/w190-89NDM-5NODE_42_length_42928_cov_23.9297.fa
- genomics/7 NDM-5 nodes/w202-173ndm-5NODE_29_length_45539_cov_30.0438.fa
- genomics/7 NDM-5 nodes/w208-207ndm-5NODE_28_length_45539_cov_21.4372.fa
- genomics/7 genomic/
- genomics/7 genomic/w176-110_FDMS190648029-1a.fasta
- genomics/7 genomic/w183-1_FDMS190648021-1a.fasta
- genomics/7 genomic/w184-3_FDMS190648022-1a.fasta
- genomics/7 genomic/w189-53_FDMS190648023-1a.fasta
- genomics/7 genomic/w190-89_FDMS190648024-1a.fasta
- genomics/7 genomic/w202-173_FDMS190648025-1a.fasta
- genomics/7 genomic/w208-207_FDMS190648028-1a.fasta
- genomics/table S1.xlsx
