# Supplementary material for: High Prevalence and Diversity Characteristics of bla NDM, mcr, and bla ESBLs Harboring Multidrug-Resistant Escherichia coli From Chicken, Pig, and Cattle in China
Source: Front Cell Infect Microbiol. 2022 Feb 7;11:755545. doi: 10.3389/fcimb.2021.755545 (PMC8859839; doi:10.3389/fcimb.2021.755545)
Supplement: Supplementary file 1 [file DataSheet_1.zip › genomics/4 mcr-1 nodes/w202mcr-1NODE_53_length_8308_cov_46.5071.fa]

>173mcr-1NODE_53_length_8308_cov_46.5071
AAGTACTCATCATTTGGAAGTGGTTTTTGTGTGGAAACAAAATTATATTCTAGTTGATGA
GTACTTCTTTTTTTGTTGCACTTGGATTGTAAATTCAGCCGATTAAACTTGTTCACCCTT
CTTAAAAAACACCCACGCAAGCCCTGCCGACATCGCCCACGCAAGCATCATCGACACCAC
CGTATGGCTCAAAAAATGATCGCCAATAATCATCTTATAGCAGCCCATCGCCCAGCCCAA
TGCCATCACCACGATGATGATCGCACCACGACGGCGGCGCAAACTTGGCGCAAACGCAAA
GGCAAACAGCGCAAATCCGCTACTGGCATGCGCCGCAGGAAAGCACTTATCAGGAATGGT
GTTACGCATACTATCAAGCATCGGCAAATACGGCAGCGTACCATCAAAAATCGTCAAATG
CACAGGGCAGACCACATGAGTATATGCCTTCAATGACGCGACAACTGTCGGCACTAGGAT
CAAAGTCAGCACCAGATACGCAAGCTCACGCACGCGAAATTTTGTCACTGGGACAAGCCA
CTTGGCAGTGATAGCATTGCCCTTTTTCTCATGATAAGCACGGCAAATGGTCGCAACCAG
CAAGTAGATCAGCATCGCCATCAGCAGCTTTTTTAGTCCAGAATACAGTAGCAAATCTGG
CAAAAAAGCTTGCTTGGCAACCATCCAATGCCCCATACCCAGATAAAACCAATCAGCGAC
CATCAGATCAATCTGACTGTGCTCAAGGGTCAGCGTGGCAACGATCGCCATGACAAGAGC
GATACTCATCTCAGCAAGTAGGCGTTTATTTGATAAATACGGCATAACAAACCCCACCCC
ACCGCCCATAATACGAATGGAGTGTGCGGTGGGTTTGGAAAAAATACAGGGAGAAATCAG
CGGATGAATGCGGTGCGGTCTTTGACTTTGTCCGCGGTGACATCAAACAGCTTTAATAAT
GTCGGCGTGATCGCGTCATGGGTCAGGACGGTATCGGTTGCCATTGGCGTGATGCCAGTT
TGCTTATCCGTCCAGAAAAATGCAGGCACACTGCGCTGTTCTTTTGGTGCAAAGGCATTT
GGCATACCATGTAGATAGACACCGTTCTCACCCAGACTTTCGCCATGATCGCTGACATAC
AGCATTGAGACATCATAGGCATTGCTGTGCGTCTGCAGCCACTGGATACTTTGAGCGATG
AAATCATCGGTGGCAAGCAAGGCATTGTCATAAGCATTGATCAAGGACTGATGTTCGCAC
TTGGCAAGCTCATTACCTTCACACACTGGCGTGAATTTGGCAAACTTTTCATCATATCGC
TTAAAATACGCAGGCCCGTGATTGCCCATTTGGTGCAGCATGATCAGCATATCTTTGCCG
TTATTGGCAGCGACAAAGTCATCTAAGCCAACGAGCATACCGACATCGCGGCATTCGTTA
TAAGGATTGGTGTTGCAGATGGCGTTGTTGGTCGCGGATTTATAATCGGCAAATTGCGCT
TTTGGCAGCTTATCCATCACGCCTTTTGAGTCCGAATTATTATCACGCCACAAGATACTT
ACGCCCAAGCGATCCAGCGTATCCAGCACATTTTCTTGGTATTTGGCGGTATCGACATCA
TACTCATCCGCGCCCAGATAGCTGAACATACACGGCACAGAATACGCCGTCGATGTGCCG
CACGATGTGACATTGCTAAAATTGGTTACGCCATCGATCTTGGCAAGCTGTGGGAAAGTA
TCGCGCTCATAGCCATTGAAGCTGACATGATCGGCGCGTGCCGTCTCACCGACGACGAAC
ACCACTAGGCGTGGCTTACGCATATCAGGCTTGGTTGCTTGTACCGCGTCTTTGGCGTGA
TAAATGGTATCTTTTGGCGCACTGGCTTTTTTATACTCAATACTGGCAAGCTTACCCACC
GAGTAGATTGGCATGATCGGATTGACATAGCTACGCAGCGGCTTATGCACGCGAAAGAAA
CTGGCATAATGACTGCTGAACGCCACCACAGGCAGTAAAATCAGCGCAAGACTTGCCACG
ATCAAGCCCAATCGGCGCATCAAACCCTTGCCCCAAGTCGGATAATCCACCTTAACAAAA
GCCACAAGCAAACTTGGTAGCACACCCAAACCAATGATACGCATGATAAACGCTGCGTTT
AATAGATCCTTGGTCTCGGCTTGGTCGGTCTGTAGGGCATTTTGGAGCATGGTCGTATCA
TAGACCGTGCCATAAGTGTCAGTAAAATAACTGGTCACCGCGCCCATGATTAATAGCAAA
ATCAACACAGGCTTTAGCACATAGCGATACGATGATAACAGCGTGGTGATCAGTAGCATC
GCGCCAAAGAGCACGACAGCGATCGTCAGCACAAAGCCGAGATTGTCCGCGATGGGATAG
GTTTGGCTGATTTTATCAAAAAAGGTAAGATTGGCGGTCGCGGTCAAGAAAACGGCAACA
CTCGCCACAAGAACAAACGGACTGACCGAGCGTCGGTACCACACAGAAGTATGCTGCATC
ATGAGAAACTAATCAAAAAATAAACGGTGGGATAATTGCGGCAATTATACTGCAATTTTT
TAAGAAATCCAGTACAATTTATCTGATATAAAAAATTATGCGATACAGAAATATTTCAGA
AATTTTATTAGGCAATCATTGCGCAATCCCATACTGAATATACACTTGAGAGTATTTATA
ATTTGTAAAAAGAGCATCATCCGGGAAAGTTACTTTAACGATAAATGGCTCCCTTCTTAT
CGGTTTAAGTTGACGGCCATCCCTACTAAAGCCATCATAAAGCTTGATTAGCATTCGAGT
GTAGCACAACTGATTTTCATAGAGTCTTTATCCATTCTCCAGTTCTCTAACTGTATAGGT
TCTATTCATGCCCAATAGCTTCGATAAGCCGCAGACGCGCCCAGCACATAACTCTGATGC
CGAACCCTTTTTTCCCAAAAACCTTGGTTCGTTTATAGAGCAGGTGTCCGGAAGAGATCT
GGCAATGCTCACAGAATCCGAAAAAGAACAGCTTGCGCACCTAATCAAAATTGGACGGAG
ATATGGAGTTTCTGTAGCTATCGTTCCCGATACAGACTCTGCTGAGCTTCATGAATTACT
GTCTAATGCCGGTTCCATTGAAAGGCAGTTTTCCATCTATGAACGCATCCAGACGAAGAT
TGCGTTCACACGGTGTCAGGAAGCATAAACAAAGTGAGAAATACAACTACGTGGTATGAC
GTTGTACATGTTGAAATCATTACAGGCGAGCGAGACGGCAGGATATGGGTGCTGAAGCTC
TCCTGTGGCCATACAGTATTTCGTCGAATACCTCCTCTTCGTCTTCATAGCCTCACCGCT
TTTTCTCTGCGGGAGCCCCCAGAAAAATGTCGGTGCTCCCTTTGTAATTCGAATCCAAAA
TAAAACCTTTTTAAGGCCCCAAACTGAATATCACTGGATAAATCAACCTCTACAGCGTTC
AATCATAAACGCTAAATTTATATTTCATTCATTCTATTTTAAAAGCGATATAAAAGACGG
AATCCGATTTAGTCTGTTTGATGCTTAAATCATCTTTAGTGCCCTTTATCTTTTACACAG
CGACTTTAACATTAACCTGAGCAGAAAAGTTGTTTTCAAACAAAGTGCGAAAACTTTCTG
CTCAGGTTATTAGCCGGGTAAGCCACTTTGTTATATTTGTTTCACATTAACAGAGGAGGC
GATATGCAAATTGAAAAGGTGATGTCATTACTTGAAGTGCTTTCAAGCTGGCTTGAAGAT
AACATCAATATGGATTCTGAAATTATCTTTGATAATGACGAAGATAATACCAACTCAGAA
ATTCTGTATCCTGCTGTAGAAAAGGCTAATGCCGTTTTGCGCAAAATGGCATCTTTATCT
TCAGATTCTGTTCATGCAATTCGACAGCGCTTGCAGCTTGCCGTAGAAGGCAAAGCTGAA
TTGTCCCTCAAGGATGTGGGAGAGCTTCTGCTGGCAACAAAGTATCTGATGTTGTCCACT
GAAGAGGGAGAGTAAGCCTGTGACCACTCTCGTATTTGAAATGGCGGATATTAATAAACT
GATCGAAGAAATTCGCACCGCAAAAACGTTTTCGGTCACCGCAGATCAGATCTATGACCC
GGCATGCTATCCGGGGGGAGCCCTCCTTAACGCTGAGGGACAGACTGAAGAAGAGGCGCG
TAAAGCTGGTAGGGTTTTCTTTCCCTCATCCTCAAAAATTGCCAGCACACATCTGGTGCC
AAAAGTGCTTCTCGCGCACAGTCATGGTGTATACCTGATCACTAATGCTGAGCTTGAGGG
CTCTCCCGCATCCCGCGATACTGTGGCTTACGCCCAGGGGATGAATCCAAAACTGGATGA
GGACTGGGATTACGCTTGTGATGCCGCTTTGGGTGGGTCTGATTGTAGCTATACCATTCC
CGTTGAGTGGCTGGAGTTAGCGGTAGAGCAGGGTTTTCAGGAGTTTCGACTTCGAATGAG
TGAAACCAAGATCAAACTTGTCACTAAATAGTATGTCCTTGCTGTTGCCAGTCAAACATT
GTCCGCCAGTCGAGCTGCTGGCGGATTGTTTTATATAAGGAGGGGAAGGTATGTCAGGTT
TAAGCAGTTCCGCCCAGAAGCTTACAATGGCACAGATTTACGTGTTACGACGGATGGCAT
CCGGCACGGTCTATGATATCTCTGGCAATTTCAGACGGGCCAGAGAACGGCGTACGTTTA
TGGGGAATCCTGATGATGTGACGTGCAGGAGCTCTCCGGTCCTGTTCCGGCTCGGCCTCG
TGGAGTTATGCCAGCCAGCAAGCCATCTGGAGCCAGGTTTATACTATCGGCTCAAGTTGA
GCTCCTCAGGGCATGAGGCTCTCAAGGCGAACGCACACCTCTAACATTTGAGATAGTTCG
TTCGCAGCCAGGAAAGTAACTTTCACCTCAAGTGTGACCCTTACTACCTCATTTATGAGT
AAACCCCCCCTCTGATATGTCGAAAATGCTCATTTATACGAAAATAGTTTCTCTTCAGGT
GTGATGTAATTACTGAGAATTCTCCCTGAATGGAAGGCAACCGATGAAAATGTTTTTTAC
CCCTTATGTTCGTATCGTTTTCTATTTTTGCGCATTGATTTTTATTGTTTACAGTTTCAG
TGATTTTTTCCAGGGCGTCCCTGACAGCACCTTCTTCAGTGCGGTCATCATGCTACTTGT
TATCGGAACCATTGTTGCCCGGCATCTGGATCGCAAAAAATCTCTCAAAAATACTTCACA
GATTTAAGTTTCAACTCAGGCCACTCTCGGGTGGCTTTTATAATTTAATAAGGACCGGTT
CATGCATAACCACGAAATTCAGACCATTGCTATATTTAGTGCCCAGTATAAAAACATCGA
AGATGCTGAAAATGCAGGTGCTTTATATTCTGTAGATATTGAATATCCGATGACACTAAA
TGATTTATCGCGGCTTTGCGACTCTATTGCCGAAGCAGTAGGTGTGCCTGGCGGCGTCAA
ATACCAGTTCGTGTCCCAGCCGGAAGCGCATGAAACCAGCTTCTGATAACCAGTAACCAA
ACTGCCTAAAAGCAGGTGCAAAGCCATGAAACAAACAAAGTCTTCTATGTCACGTATTGT
GCAGCTGTACGACGGGAGCCGATACGGAAACTGCGAGCAGGCTGATAACGAAGGAGAGCT
TTTTACGGTGGTGTTGAATAAGCCTTCGCAGATCGATGACATCCGTAAAATCGTAGACAC
AACCGCCGAAGTACTTGGCAAAGCTTTGCCAGTACTCCTCTTATAAAGCTTACATCCGTG
AAGGATAATTACGGTCTTACTACTTTCAGTTTTTCATTCCAGTGCCGTCCATTTTAATTT
ATCGATTTTAAGCGGTCGGCGCTATTTCATCGTTTCTTTTCCGACTGTAATTCCTTATAT
ATAGGAATATTTCAAAGAATTTTTCTCAGGTTATTTGTGGCGGGATGCCAGTTGTTATAA
TGATTCCACATAATCTGGAGAGTTAATCATGATCACATCTCTAATGAATTTCCGCGATTT
AACCGGAGAGGCAGTCATCCAGGCGCGGCAATGCGTTATTAATGCGGAGATCGAAGCGGC
CCGGGAAAAGGTAATTCATGCTCGTTCGTTATTCGAAGCGGGTATACATAATGTTGTAAA
CGGTAGTTCTGGCATTAAGGCTGCGGCAGCACATTTTCTGGTGATAAAACGTTTACAGAC
TGACACTCGGTATCTGGATGCGGTTATCACTGATAACCTTTGCATGTTTTCTCCTGAGGG
TTATCTGTATCTGTTTATGCAACAGCGTTATATGCGATAAAACAATGTGTTAGGGAAGTA
TCTTGCCATTAAAAATATTAAAAAGGTGACTTGATGAAACCATTTGGACTTGCCGGAAAA
CCCCGGCCCGAACCTTGCGGCTGCTGCTGGTATACCCGTGAGGACTGCCCTTACGTCAGC
GCAAAATAGATCTATCGCCGCAGGCAGCGCAAGGCAGAACGCCAGCGTCAGCGCAGCACC
ATTGTGATGGCCGTTTCTGAATTTCGCTGACTTCTTCTGGAAATATCATTTTTTCTCCAG
AAGAATTTTAAAATAAAGGGAAATCTCTTCACGGGTATCTGATGTTTATTGTTTATGGTA
AATTGCGCCACATTAATTTTTGTGGCGCAGTTCGTGTTGGCTTAAGGATATAATATGAAA
ATCAGCCAGCTGGAATCCGGGATGCAGGTTTGGTCTGTAACCCGTACCAAAATGGGAAAT
ACCACCATTACAACGGTCATTGTCCACCCCGTTGTCATTATAGAAATTCATGATAATCAT
GTGATTGCTCGCTGGAACGGCAATGCACCACGTCGTTTTGGAGAAACGGCTATCAGGGGC
TGGAAGAAGGAGAAGCCCCTGCTTGTCCGTGAACCTTTCGGAAATGCTCGCCTGGCCACC
CGGGCTGAAAAAGCCGCTATGCAGGAAAAAGAGTAATACCCCTTTTAGCATCCACAATTT
CAACGTCCATCTGCCTTTAACCTTGCCTGTTAATAACGGAATCCTTTCTGACTGGCCGGA
TCCCACGCATAACCTGAACTGTTGGCTAACCGTCTTACAGCCAAATTCCCTCCTTTATCT
GGCAGGAGTGCGTCCGTGAGCTCTGTATGATCTACGTGTTTGTTCAGTAGAGCACATAAC
AGGAGTGGGGTATGACTGAATTAAATAAAAGCCCGTCCGGTTTTTCCGGAGCTGATGTCA
GTAAAGAACAGGCTGCCATAAGGGCACTTGTAGAAAGAGTAGTGACCAACTATCGCAGCC
GGACAGCACCTGATCGGGTTCAAAAGGCTTCGGTAGCGTTTAATGGGGGATTAATCCTGA
CCCTGATGCTGGCCTTGTCGCTATTGGGCTACCTTGTGGCGGAATTGTTCAGGGGGTATG
TTGCGGATAGTTCACCCTATGTGCCTGGTCTAAGTTATTCGCAATTTTCGATGCTGATGA
TCGTTGAGCTGTGTCTATGCTTTCTCGCATGGTTTTTGGTTGTCACAGGGGACTATCCCC
GGCCGTGGATATTTCAGGTAGTCCCGATGGAGCAGTACTGGTTCTTTGACGAAGTGGATG
ACGACGATCTTGCCCGGCTTTCCTGTAACCCTTACATCAAGCGCTGGCTACTTGATGAAA
TGTCCGGTATTCATCGACTGACCTACACGAGGCTGCATGATCGACTGGAGCGCATCTGTA
ATATTCCATCCCATCTCGAATACAGCCGTATTCAGGCACATAAGCTTTCCCTAATCAACG
GAACCAGTGCCTCCTGATCCTACCATTGCATCCGGAAATTAAACGGGCAGGAACTGCACT
GTATGTTCCGACCAAGCAGCTGCCCGTTACCCTTTTCTTTAGTGTAAAAAGACTGTCTCC
GACAACCGGAAGTGACTCATGTCAAATAAATTATAAATCAATGATTTATGCAGGCAGGGT
GTTTGGCTGATCAGGGCAGAGTGATATAATGACGCTGGTGCTGGAGGCTTTTGCCCCAGC
CAGCGGTAACACTGTTTGACTGTGGTAAAAGCAGAAAGCCCCGAGTAATTTTTCAATTAA
CCTGTACTGCACCCATTTTGTTGGACGATGAAATGGAATAGCCCCTGATATGTCAAAGCC
AAAATACCCTTTTGAAAAGCGCCTTGAAGTCGTGAATCACTACTTCACTACTGATGATGG
TTACAGGATCATCTCGGCACGTTTTGGTGTCCCCCGAACCCAGGTCAGGACATGGGTTGC
CCTCTATGAAAAACATGGAGAAAAAGGT
