# Supplementary material for: High Prevalence and Diversity Characteristics of bla NDM, mcr, and bla ESBLs Harboring Multidrug-Resistant Escherichia coli From Chicken, Pig, and Cattle in China
Source: Front Cell Infect Microbiol. 2022 Feb 7;11:755545. doi: 10.3389/fcimb.2021.755545 (PMC8859839; doi:10.3389/fcimb.2021.755545)
Supplement: Supplementary file 1 [file DataSheet_1.zip › genomics/7 NDM-5 nodes/w190-89NDM-5NODE_42_length_42928_cov_23.9297.fa]

>89NDM-5NODE_42_length_42928_cov_23.9297
ATACCGAAACCGGGAGCGCTTTAAACTGGGGGTGATGTTCCACTACGGAAAGCTGAATAT
GGCGTTCTGAGCCTTCCCACCATGATCGGGGAAGACCCATGCATATACAGTATAAAGAAT
CAGTTTTATTCTTCAACACACTGTTTATTATGTTGTAACTACTCCCTACCTTCAGGTTCA
TGGTTCATTTTGTTAACGGTCTGTTGCTTCACAGCTTTGCTGATAGTCGCCCGGCTACAA
CCCAGCACTTTTTGAATCTGGCTCCAGGAGCTGCCGCTCGCAATCAGCCTGTTTATGGCG
TCATAGCGAGACTGATTAACCTGGCGGCCTTTATACTTCCCTTCCCTTTTCGCCCTGGCG
ATCCCCTGCTGCTGCCGTTCCCGGCGCTGTTCATAGTCTCGCCTGGCGACGGCGGCCAGC
ATATCCAGCAACATATCGTTTATGGCCGAAAACATTCGGCTGTCAAAATCATTGTGACCC
GATGCGAGCCAGGTTGTCGGAACGTTGACGGCCACAACCCGGATATCTTTCTGCCGGATC
ATTTTCTTCAGTGTGTTCCAGTCCTCCCCTACCAGGCGTGAAAGCCTGTCCACATCCTCT
ACCAGCAAGATATCGTTTTGCTGACAATCTTTCAGGAGCCGGAACAACTCAGGGCGTTCA
AGCTTAGAACCTGATTCATTTTCAATGTAGTAGTTACAGATGCTCAGGCCGCGCTCGATG
GCGAAGGTATTTATCGTGTCCAGGGCGCGTGTTGCATCCTGTTCAGTCGTGGATGCGCGT
AAGTAAGCTCTGACAAAGCCTTTCGGTACTGTTTGAGTCATTATAGGGAACCAGTTCATT
TTGAGTTAACCAGACACACCCATACAGTACCCATTTCAGTTGGTTCAGGGAAGGCACACT
CAAAAAGAACCAGCAAACAGACCCCAGCCCTATAGTGACAACGTCACACTAAAAATTTAC
AACATAAAGATGATGTAAAGACACACCAAGATTTACACCATAAAGCGCACATAAAGACAC
AGCAACATTTACCATGTAAAGACACCATAAAGATAAATATATCTTTATTTGTGCTTTACA
TGGTAAAGCCATTGCATTATAAAGACACTGTAAAGACAAAAGTATCTTTACGAAAAACAC
ACCATGTAAAGACATTCATATCTTTACATGAGCTTTACAACATAAAGAGAGGGATTCTGA
AATGGGTAAAATCTTGCTTGTCGTATCAGATAAAGGTGGGGTAGGCAAAAGCACCTACGT
GGCTAACACAGGCTCAATGCTGGTCAACAAAGGTAAGTCGGTAATTATCCTGAAGACAGA
TAAAAACCACGATCTGTTGAGCTGGAACGAAAAGCGGACAGATAACGGCTTACTCACTAT
CCCGGTTCACGCAGCTTACGGAAACGTCAGCAACGAAATTAAGCGCCTTAGTAAGCTGTG
TGAAGTTCTCATTGTCGATTGCCCCGGCCACGACAGCCAGGAGTTCCGTAGCGCCCTGAC
AGTATCAGATATCGTGGTGACACTGGTTAAGCCGTCCTCTGATTTCGAAAGCGAAACACT
GACCAGTGTTACAGAGAAAATCCGCACCGCTCAGAAAGCTAACGCAGCTCTGGAACCGTG
GGTGCTGTTCACCAGAATCAACTCAGCGAAACCCCGCCACAGAAAAGCGGCCATTGATCT
GGATAAATTACTGCGTTCGGACAACATCTGGATTCAACCTCTGAAAACCCGGATATCCGA
GCTGGATGTGTATGAAAGCGCCTGTAATGAAGGGGCAGGGGTACATGACGTTAGCCGGGC
ATCGAGCCTTTCAACAGCGAAAGCACAGATTGAACTTGTGGCACAGGAAATTGGCATTTT
ATAGAAATATCAACAATATTCATCGAAATCTTTACATTGTAAATACACCATAAAGATACT
ATGATATTTACAATTAATGCATACCGTACAAGGGGAAATTTTCATGGCTTTAAAACTAAA
CCGCCCGAACATCGATGAATCTCAGCAACCAGCAACAAACGCAGAAACCGCGCGTTTTAT
CTCCGGCGCTACCAGAGCGCCTGTAGCGGGTAAACCAAAGTTGATGAACTTCAGACTGCC
AGCGTACTTTGAGGAGATCCTGGAAGCGGAGGCGCAGAGAACAGGCCAGAGCAAGACAAC
CGTTCTAAAGGCAGCGCTGGCCGCATTCGATAACCTGGACGAGAACCTGAAAAACCACTG
GCTGCTTGAATCTGCAAAATTAGGGTAGCGTTATGGCTAAGAAAAAGAGATATGTTGTGA
TGGTTAGAGATAAACCAAATACAGCGGCAATCAGCGATTATTAGCCTGGTTAGTATGGTT
CGCTAACAGGCATAATAAGGCCGTTGCCTATGACTGCGGAGAATGGATTGTCGAACCATC
ACATTGGTTAAGAATTGGAAATCCAAAATAGAAAGAAACCTAAGGAAAGAAAAATGTTCA
TATTCAGATATATTAAAACTCTTATTAATATCTACTTGTTATACATCCAACCGATATTGG
GGATGTTCCTTATAGGTATAGGCTTATGGGGGTTCTATGCACCTGATGAGGGAACTTGTA
CTAATCTCAATATTGAGTTATGCGCTGTATCAGCTATTGATGTTCTGAAGCCTGCTATTT
TTGTATTTTTAGGCATTATTACCGTTGCCGGATGGTACTTTACCGAACTTCAGCCGAAGC
TAAGGGGGGAGGGCAAGTATATGAAGGTAAAAACAGGTGTAAAACCGGAAGATTTCGTTA
AGTAAAAACCGAGCCTAAAGACGTTAACCGTGGGGGATTTATGAATAAATCATGGCTTGA
ACAACAGGTGCAAAATGAAAAATTAAAAAAAGTACAGGAAGAGAAAAAAGATGGCACTAT
CCAAAAAGGATTGTACAGGGTTCGTATAAAAGACAAATACAGGTGGGATTTGTGGGAAAA
TGATTTCAGAGTTGTTATTGCTTATTCGAAAGATGATGCAGAGCTAAAATTTACAGAAAT
GACAGGTTTTAATGAGCATTACTATATAGAAAGCATTGAAAAAATAGTGCTTTCAGATAT
AGAAAAAATCTTACTGGAAAACTGAAAAGATAGTTATCCAGAGGTTTAGTTAAATAATGG
CGTCAGTTTTTCAACCAGTAGCAGATCGCTTAAACCGTCTAAAGAAACAACTTCTATACC
AGAATCAACAAGTGAATCAACTCCACATACTTCACCGAAGCCGATAACCATAATCGGCTT
TCGGTCTATCAAATCAAAAATCACCAAAGGCAATATTACACTGTTAATCGCTTCAAACTC
CTGAAAAAACATTTCAGAGCCGTATTCGCTGGCAGGAAAAAGAATCTCACTTAATCTCAA
ACCATAAAAAATATGGTAGTGTTCTTTAAGGTTATCCTTTAAAATATTAACAGCCTTAGA
ATATTTTTCGTTAATAAACTCTTTAACCTGATATTTCATAACTCTCTCCAACAAGAACCG
ACTGTAGGTCACCGGGCAAACGTTGCGGAATGGCGTCAGAGACGTCATTTTGCGGCGTTT
GCCCTATCCTGCATCGCAGTGAAAAGAACTCGCCTCGTGCGCTATGATTAACCGATGATA
AAAGGCTGAAAGAAGCACTGCAAGCCGACTGGATAACATTGTTGCTTCACGGCTGATCAT
CATTGGTTGCCTCAGTGCTAGTGTGCTTTGCATCAGGAACCAGAAGACGATACCACGGCA
TTTTTTTGTTAAGCAGCTCCATCAGGGGAGTGGCAAACAAACTCAATCCCCACAGCGTTA
CGATTACTGGAATCGTGAAATTTTGCGGCGTCCAGAACTGGCGCTCAAGGTGGAACCATG
TAACAACACAGAGCATTCCACCAATCCAGAAAATAGCTTTACTGAAAGCCCCCAGGACTG
CCAGAGAAATAACAGAGACTAAATGCAGTGCGCCAGCCGTAGCAAGACGTAGATAAAACC
AGAACCATTTAGCGTGCCGGATAACCGGGTTACCGTTCGTTTCTCGCAATCGTTTTTTAC
GTTCCCGGATGATTTCTTTTTTCAGCTTACTTCGTTCGGCTCCCTGCGGAAACTCATATA
TTTTAGCCATGTTTTGCCTCACTTATTCTTTTTTGGTGGAACGACTTTGTCAAACTCCTC
TAAAAATGCCATATCATCTTCCGAAAAGGATGAGGATTTTTCATTTATACTAAACTCAAA
TCTAAGCATGTGAGCCATTCTCCCTTTTTTCCCAACAACAGAGAAAGATAACTGATTTAT
TTCCGTTTTCTCAATTATCTCATTAATGCTTTTATTGATAACATCACGAACAAAAAATGA
GTATTTAGGATACTTATATTTCTTCTCCCCTTCCTCAATAGTATAAAGTCCCATTTCCTC
TTTTAAATCATCCACGGATATATCAAAAGATTTTTTTGAACTATTCTGACTGTAATATTT
CCTAATGACTTGATAAAGGTTTGTTGAGTTTACACTGTTCAACAACACAACTGATTTCAA
TACCTGAGTGGTATATCTATTTTCAGAACCAATCAACTTAGAAAAATATCGCTTAGCTGT
ATTTGTGAATTTTATCCGTACAGTTGCAAGATGATCGTAATAGGCACAGAATTCTGTTAA
GTTTAAATCCAAGCGATCAGGTATTTTATTCTTAGATGATAGTATCCCAAGTTCATCAGC
CAAATTTTTTAAATCATCTCTGTTTAAAACTAACGTAGTTGAAGAAAGAACTTTAGCTCC
CTCTTTCAGAGCTGCATAAGAGGCATATTTATCTAAAGAAGTAGCTTTTGAAAAAAAGTC
AGCATCAACCTCCAAAATATCATCATCTAACATTTCCTTTGTATCAATCTGGCAAAGAGC
CAGAAAAAGCACTCTTTTTGCTGAAAGGGAAAGGGATGCAAGAGTTACCCCAACTTCATT
TCTATGTCTAACTTTCGTTAATCCCGTTACTGTCTTCACGATAAGCCTCATATAACCTTT
CCTATGTAGGCAAATCATAACCCCACAAAGGTTGTAATTCAAGACAACAATACAACCTTT
AATTAAAAAACCTCTCACCTTTAGATATGAAGATCTGAGGATCTTCATATCTAAAGATAG
CAACAACCGCATGTTTCACTTGATGTTCAGTCAAACTGTGGAAACCGTTAAAAATCTTCT
CACCTTACGTGAAAAATCCTCTCATCTTTAGTGAAAAATCTAACTACCTTAACTTAAAAA
TCTTCTCACCTTACGTGAAAAATCCTCTCACCTTACGTGAAAAATCCTCTCACCTTTAGC
AATTTTTTTCCATAATTTTCAGGTAATTGAAGCGAGCTAAGTTTTTAAGTTTTTAAGATC
AAGAAGAAAATATAAGGCTTTTAATGCACAGCGTCTGTGGATAACTCAGCATAAATCCAG
AGGATAGATCCGTCTGGCCTCCCTGAGCACTGCACCACCAAAAATTGAGCAAATATTAAC
CTTAGCGCGTAAGTGCTCTATTGAAACCCCGTGGAAATTCCGCTTCCTCGCTCACTCGCG
GGCTTCGCCCTGTCGTTCGGCTGCGGCGAGCGGTGTAATCTCTCTAAAAGATCCAGACGG
GATCCTTTTCCGATCCAATTCTTAAATGCTCTCAAAAGCCCTCAGAGGCGTTTTAACCGC
TTTAACCCGGTCATGGTTCAACGGAGCGGGTAAAATGCGCTTAGAACGTCATACAGCTCG
TTTTTAACCTGATCCCTAATCAGGGGGTATAACAGAGGCGGCCAAAAAATCCGGCCTTGC
TCGTCAGAGTATCTACCGCGCATTATCCCCGAACGGAAACCCGACCATCACAACACTTGC
ACAGCTTGCAGCAGTAGCCGGGTTACAGTTCACTCTCAGTAAGCCCAACCACTAACCTTT
CAGACAAGCCCCTCATACCGGGGGGATTATTTCTTACGCCAGCAAAATTTCACGACCGGC
GAGGATGGCCAAGTGTTTTTTGCTGGCAATTTTCGTGCAGCAGCTGGCGCCCGGATTCAT
TTTTTGCTGTCAGGCATCAATCGGTTTCAGCAACCCGCCCCGTAATTCGCTGCTAACGCA
TCTCATAACGCGCAGATACAGCGCCCCGCGCCAGTGTTTCACACTGACCCGGCGTACCGT
TCGCAAGCTCACGCGCTAACTGCGACAGGCTAAACATCGTCTGATAGTCAGAAATTGGCC
TGGCAGGGGTGAGGGGGGTTATCGCTCTCATTCGGGCTTGTTGGTTCGCCAGTCCTGGCG
AACGTCTCCGGCGCGATGTTACGACAGCGCATTATGTAACTACAGTTCGCGCCTCTTTCG
GAAATCCCTTCATGCGCGGTAAAGCAATATACATCTTTATGTAATCTTTACAATGTAAAG
CATTAAAAATGATTCCATAACCATCATTTGATGGTATAATGAATTTGTTGGTTGGGAATG
GTTCCCTGCCAGATTCCAGAAGCCCACACGGGCGGGAGCGAAAAATGAATATTCAGGAAG
CATTAAACGTTTTTGGTTTATCCGGTGATCTGACTGAAAAGGACATCAAGGCGGCATACA
AAAAAGCGGCTTTAAAATATCATCCAGACCGCAATCCATTGGGTGCCGAGCTGATGAAAG
CAGTAAATGCTGCGTTTGATTTTCTCATGGCTAACATTGATAAAATCAATCAGTTTCAAA
GCACTGATGAAAACGCACGTTACAACTACGGTGAAGATCTGGAAAAAGTTCTGAATACGC
TTTCCGGCCTTACAGGGATTGTCTATGAAGTTATTGGTAATTGGGTCTGGATTAGCGGAG
AAACTAAAGAACACAAAGACATTTTAAAGGAAATGGGCTGTAAGTGGGCATCTAAGAAAA
AACAATGGTTTTACCGTCCTGAAGAACACAAAAGCCGCTGGAACCGTAAAGAACACAGCA
TTGAAGAAATTCGTGAAATGTATGGTACAGCGGGTAAACGTAAGGCGTCAGGCTGGACAC
GTGTAGAAGCAAGCGCATAACCGGAATGGGGGCGAAAGCCCCCTAGAACATGGCAAAGAT
TGATTCGGAGACACGTTGATGAAAAACAAGACCATAACGGAAGCGGAGCTGATAAACATT
TTTGAAAGTTACGGAGCCTACATTTGCCCGGATGAGATCGAAGTTACAGCCAAAGAATGC
AATGAAAATGGTTCAGTCTTGCACCGTGGCTTAAACGCAGAAGGATGGGCGCATCTTTTT
GCGAAGGAAGAAGCATATCAGCAGGAATGCGAAGCCCAGGAAGCTGCAAGTGATGATGGA
CACTTTGATGAATAGTCTTAAAACTGCCGTAATTCGATTTACGGCTTTTTTATTGAGTTC
AAAAGGCTGAATCGATGAAAGAACAGAAAAATTTCTTTGAACGGTATAAACCGGTGTTTG
AAATCGTTTGTCGAATCCTGGGGAACGGCTGGCGTGTAAATCTGCTCGATGATTGCCAGT
ACAGGATTAAGCTAACCTCACCTGATTTTAAAAATTACTCTATACATATTCGAATGGAGA
AAGGAAGGTTAGTTATCATTGGAAGCGTAGATAGTCGCAGCTGGAGAAGTCCTTACCATA
CTTGCACAGTATCGCCAGAGCGTAACCCTGTAGAAATCGCCGCCGATATTGAAAAGAAAA
TCCTGTCGGATGCTTTAGATAATGTAGATATGGCGCGAGAGTATGAACAACAGTTACAGC
AAAAACGCGAGAAAAAACTGATCCTGAAAGGAATGCTATCTCGTTTAGTGCATCTTGAAA
GCTGGCATGGGACATTGACCGGGTTTAAAGTTGAGAATGGGTTAGATGGTAACGTATCAG
AACGGGGCGACGGATATGAAATGGTAATTCGTGGCCTGAGTGTAGATCAGCTCATAAAGG
TAGCGGGGTTTATTAAACAGCTATGAGGCAAAAAATGAATGAAGTCCTGAGCGACAGGAA
AAACAAAGGTAATGTAACATACAGGATTGTTGTGTCTGAAGATGCAACACGTTTGTTTAT
TGAACTTGAAAAACTGATGAAGGTACGCTCTAAAGAAGCGGATAAAAAAACAACTAAAAA
GATTGTTTTCCAAAAATCATTTTATTACGAAGAATTCTCGAACGTTAAAGATGAAATTGA
TGATCCAATTTTATTGAAATTCTATACAGATACTATTGTGAAGGTACAAAATCATGAGTT
TTAAGCCAACACCTGAAGAGGTGAAACAAGCACGTATTAAAGCTGGCTTTACGCAGCAGG
AAGCCGCTGAACGGTTTGGTTTTACGTTATCAGCCTGGCAAGCCAAAGAAACATCCGGTA
AAACGTCTCGTGGTTTAGCCGCTGGTACGTATGAATTACTTTTGCTCCTGGCTGATGAAC
ATCCAGATTACCAGCTCGTTAAGAGAGAAAAAAATCAGGATAAAGTGACTAAATAAATTG
CATTACCATCATATGATGGTATAATTTATTTGTAGGTCGGGAATAGTTCCTTACCATGAT
CCAGTAGCCCAAACGGGCGGGAGACTAAAATGAACACGTATGTTATCACTTTCCAGGCTT
TAAACACTAAGAAAGAAAAAATCACCTGCTCTGCTTTTGTCCATTCAGAAACTCTCTTCC
TTGCCGTTCATTCTTTCGAAGATAAAAATCGCGGTCGTGGTTATGTTATCACGTCTGTTA
GTGAATTGTTGTCCGAGGAACTGACGGCGAAAAATTCCCTCAAGAAAAATATTAACTTTT
GGTTTAATGAGTGTGGTTTAAGTAAATCTGAGGTTATAAACGAAGTAATTAACTGGAAGA
ATTTCGCATATACCCTTAAAGAACTGGAGGAAGCCAAAAATGAAGCGATAAGAGAACTGC
GGAGTTAATCAATTAGGGGTGGTATCAGGTTGTGGAGGCAACCTGATACCGTGACACTCA
ATTCCCTCGCGAGGAATATAAAATGTCGGAACGCATGTTATCAGCAATACAGACTGTTGA
AAAGGGTGGGCGTCCGGTTTTTCCCTTGATGCCATTCTCTGCTTTTCCTGAGTACATGGC
ATTACTCAGAAAAGCCCTGGAAAAGAAAGAAACAAAAGCACTGATAGAAAAACAGGAGGT
GCTATGAAAAAACAGGAGTTTTTAGATTTTATCAGTGCAGAACAGAGGCGGGGAGCTGTC
CGGTTTTCGCTGGGATTTAACAGCAAAGGGGAAATTGTATTGCACTGGACTAACGAGGCC
GGGTTAAGAGTCTGGAGTATACTAAGCGGTAACAGGGGAAAAAGTCCCAGCCGGGCAAAC
CGGGAAAGAATGAGTAACCTCCGCCGCTGGCTCCATGATGCCCGGCAGGGCATGGAAGGC
GACACACCAGAGGCAGAATAAAATTCCCGTTCCTGAATCGCCGAAGCCCTCCCGTTTACG
GGAGGTGCTTTTTTTGTATATTCCGTAAAACAGCGCTCGCGCCCCCTGCCAGGCCATTCG
CGTAGCGAATTTATTTCCGCCCAAGTTAGCCGCGAATCCGTTGTCTCCGGTCGCAGACGC
ACCAGATCACAGCCACGATAGCCTTTCATTTTTTGCATTTCGATGGACGCTGAAGCACAA
TTTATGTGTGGAGGTAGTTCACTGCGATGCAGGATAGGGCAAACGCCGCAAAATGACGTC
TCTGACGCCATTCCGCAACGTTTGCCCGGTGACCTACAGTCGGTTCTTGTTGGAGAGTTT
TATGAAAAAAGTTCAATTCAGGATTGAAGAAAGCCAACATGATGATCTACTTGATTGTCT
TAAAACACTTTATCCAGATGAACCGGGTTTAACCGTGGCAAAAGGAATGAAGCTGCTTGC
CAATGCTTTACTGAAAAGCAAGGTTAAAAATGAAGATGTTAATGTGTCAAAAGACAATGA
TGATTTTATCAAAACCACAATGTATTTGACAGGGAAACAAAGAACTTTAATAGAGAAAGC
GGCTCATCGTCATGGCTGGAATTTATCCAGAGAATGTCGTTATCGAATCCAGACGACACT
TGAAAATGAACTTGATTTTTTCGATCAGGAACTTCTGGTGATGAATCGTTGCCGTAATGC
AATAGATAAAATAGGGCGAAACTTTCATTATATTATCGTTAATGATAATGCCAGAGTACT
TGATAAAGATGGGTTCTATCAGGACGCTGAGCGGTTGAGTTCAGAGATAATGAGTCTCAA
AAGTGAGTTTGAAAACTACATTATGTTATGCAAAGGGCGAACTGTTTCTAACAAGGTTGA
GGTGTAATCATGGGCGTTTATGTTGACAAGGAATTCAGGGTTAAGCGTAAGTCCTCTGAA
GCTGGCCGCAAGTCTGCTTTCGCCCATAAAGTTAAAAATGGTGGTAAAAACTATCAACGC
AACGTTCAGGAACGTATCAACCGCAAGGGTGCCAGTAAGGAGGTTGTTGTCAAAATCTCA
GGAGGTGCGATTACCCGGCAGGGAGTTCGAAACAGTATTGACTATATGAGCCGGGAGTCA
GAGCTGCCAGTGATGAGTGAAAGCGGTCAGGTATGGAAAGGTGATGAGATTCAGGAGGCT
AAAGAGCACATGATAGATCGTGCTAATGACCCTCAAAATGTTTTCGATGATAAAGGTAAG
GAAAATAAAAAAGTAACCCAAAATATTGTGTTTTCACCGCCTGTATCAGCAAAGGTAAAA
CCTGAAGATCTGCTTGAGTCTGTCAGGAAAACGATGAACAAGAAGTACCCAAATCATCGT
TTTGTGCTTGGCTATCATAACGACAAAAAAGAACATCCACACGTGCATGTCGTTTTTCGT
ATTCGTGATAATGACGGTAAACGAGCTGATATCAGGAAAAAAGATTTACGGGAAATTCGT
ACAGGTTTTTGTGAAGAGCTGAAGATGAAGGGCTATGACGTTAAAGCCACTCATAAGCAG
CAGCATGGACTTAACCAGTCTATTAAAGATGCGCACAAAACAGCGCCAAAACGACAGAAG
GGCGTTTATGAGGTTGTTGATGTTGGCTACGACCATTATCAGAACGATAAAACCAAACCA
AAGCAGCATTTCATAAAGCTTAAGACACTGAACAAGGGCGTGGAGAAAACATATTGGGGG
GCTGATTTTGGTGAGTTAACCACTCGCGAGAACGTTAAGAAAGGTGATCTTGTTAAGCTG
AAGAAGTTAGGACAAAAGGAGGTGAAAATCCCTGCACTTGATAAGAACGGTGTACAGCAT
GGCTGGAAGACTGCACACAGGAATGAGTGGCAGCTAGAGAACCTGGGGGTTAAGGGCATA
GACAGAATCTCTTCATCCAGTAAAGAGCTGGTGCTGAACAGCGCGGAGATGATTAAGAAA
CAGCAACTCCAGATGAGAAATTTCTCGCAAATAAAACAGTCGATGATTCAAAGCGAACAG
AAAGTGAAAATCGGAATTCGTTTAGGATAATTCATACTCTCCGGTAACTTATTGATTAAG
ATCGATTTATTTATCTTGTTAGCAGAGTTTTTGTAAAAAGTAACTAGCGGTAAAAAATTT
AGTTAACTTGACTATAAAATAAGCGCATGGTGATCAATCGATCTGCTTTTTTGTTATCAA
ATAGCATATGTATCTAGATATAAATAAAATACAAGCACAAACAAAATGAAATGTGTCGTA
AATGCGATCTAAAGATCTGCTTGTGTGGTTGAACGCAGCACATGTAGCTGATAAAGTTTT
TATGAGATGTAAATTTGTCCTTTTGTTTTTTTTCTCTGATTCGGGGTCATCCGAGTCGAG
AGAGCGCCTGAAAGGAAAAACTATGGAATGGTATGTTTTGCAATTCACCACTACGAGATT
TGCAGCAGTTTTTGCTCATCTCGAACGCCTGAACTTCTCTTACTTCTGTCCTATGGAGAC
TGAAAGGTATCGTCGCCCGGATAAGATAATTTCATATCGAGAAAGACGTTTGCCGCTTTT
TCCCGGTTATCTTTTTATCCAGGCAGATTTTGAAGAGGTTCATTCCACTACAATAACTGC
TATCCCTTACGTACAACGCTTTATCTCATTTGGCGGTGAGCCTTTACCTGTACCAGAAGA
TGTGATGGCGGAGCTTTTGTACAGACAATCACATACAACAGCTCAGGCAAATCTTTTAAG
GAAATCAATTCCACACGATTTTGCTGAAATTCTACTCATGGATAATCCGCAGCAAAGAAG
TATGGCTTTCATCCACTACATCACAGAGAGAAGCTTAACCCACAAAATGAAACGGAAGAA
AAATGACTGCTACCCGAAAAAAAACCGCAACGAGACGCAAGCCCCAACGTAATACACTCT
ACCTGCCCTCAGCTTCTCGTGAGGAACTGGATAAAATTGCTCTGGAGATTGGCTATCGCA
GGGGGCGACGTATTTCAAGCTCTGGTGTTGTCCAGTACCTCATAAAAAAATATTCCAGCC
AGGCTATTGAGGAGCTGATAAACGAAGACGATGAAGACGATGACGACTTCGATGACTAAC
CATTCAGTCTAAACTTTCCGCGCTGTTCTGGCCGGGAGAAAATCATGTTATCTACTACTG
CTTTTGCGGCGCTTGCTTTGCAATGCGCGGCCAGCGTTCATCCCGATACTGCGCATGAAG
TTGCAAGGGTTGAATCTGGTTTTAACCCATATGCTATTGCCGAGATAATACCGAAGGTTG
AACGTAAGCCCGGTGACAAAGGCGTAGTGTCCTACTTTCCCAAAACTAAGGAGGCTGCAC
TCCAGATCGTAAATCAAATTGAATCACGAAATCATCGTTACTCAGTCGGTCTTATGCAAA
TAACGAGTACGAATTTTGCAAACTTCAATACAACCGCTGAGAAAATGTTTGACCCCTGCG
AAAATCTCAAGGTTTCAGAGCAAATTTTGGTGGATTGTTATAAACGTGGTGGCGATATTT
TACGTGGCCTGAGTTGCTATTATTCCGGCAATCCAGAAACAGGAACTAAACCTGAATCAG
ATTTTAATAACACCAGTTATATACAGCGCATAGGGTTTAATCCGCCTGATAACAAAAAAA
ACTGGGTGGTTCCTTCAGTTAAAGATGCAATCAGAAAGGAGAATGTAACACAGAGTATCA
AACCTAAAGAAGTTACCGTATATCCCCAATATGCCATGCGTGGCACTGTTTTAGATGAAA
AGGAAACAAACGATGTTAAAACTCAATAAACGTTATTTAACTCTTTCTGTATTTATGGCT
GCATTGATGCTTTGTGTAGCAGAACCCGCCTTTGCTGATGATGTATCCACTAAAACAACT
GGCTTCTTGCAGAAGATTATCGATTTTCTGACGGATATCCGTAAGCCAGCAATCACCATC
ATTGCGCTGGTAATTGGTTATATCGCTATCTTCTCACGCCAGCATGCAGCGTGGATTACG
CCTTTAATTATCGGGATTATCATCTTTATTGTTGCGCCATATCTGCCTGACTGGTTAGCG
TAATATGTAATAAAAGGGGGCGTAAAAATGAGTACCGTTTTTAAAGGGCTGACACGCCCC
GCTTTGATTAGGGGGCTGGGCGTTCCGCTCTACCCCTTTCTTGGAATGTGCGTTATCTGC
GTTTTGCTTGGTGTCTGGATTCATGAGGCTATGTATGCCCTCATCCTCCCTGGCTGGTAT
GCCATCAAGCGAGTTACGAAGATAGATGAACGCTTTTTTGACCTGCTTTATCTGCGAATG
CAAATCAAAGGTAATCCTCTGGCAAACAAGCGCTTCAATGCCGTCCATTATGCGGGGAGT
TCGTACGACGCAGTCGATATATCGAAAGTGGACAATTTTATGAAGCTTAAAGACCAGTCT
TCTCTTGAAGAGTTAATCCCGTATTCATCACACATCACTGATAACCTCATTGTTACCAGA
AACCATGATCTACTGGCGACCTGGCAGATTGACGGAGCTTATTTTGAATGTGTAGATGAA
GCGGATCTAGCCTTGCTTACTGACCAGCTCAATACGCTGATACGTAGTTTTGATGGGAAA
CCCGTTACCTTTTATACGCATCGTATTCGGGTTAGAAAAGAAGTGCGACCTGTATTTGAC
AGCAAGATCCCATTCGTCAACAGAGTGATGAACGATTATTACGAATCGCTTTCGGCGGCT
GAGTATTTTGAAAACAAATTATACTTAACCGTATGCTATAAACCGTTCAGCGCTGAAGAT
AAAGTGACGCATTTTCTTTCAAGGAAAAAGGGTAATAAAAATATCTTCGAAGAACCCATT
AATGATATGAATGAAATATGTGGCAGATTGAGCACCTATCTCTCCCGGTTTCATTCCCGT
CGTCTTGGGTTATATGAAGAAAATAATATAGTTTATTCAGAACAGCTTACGCTGTTCCAG
AAACTGCTATCCGGGCGCTGGCAGAAAGTCAGAGTCACCAATAGTCCGTTTTATACATAC
CTGGGTGGTAAAGACCTGTTCTTTGGTAACGATGCTGGACAAATCACTGCCTCTGACCAT
GCCCGGTACTTTCGTTGCATCGAGATCAAGGACTACTTTCAGGAAACGGATGCCGGAATT
TTTGATGCACTGATGTATCTCCCGGTTGAGTATGTACAGACTTCCTCTTTAACTCCGATA
GACAAGCAGTCTGCAATCAAGGCGCTGGATGATCAGATCGACAAACTCGAAATGACCGAT
GATGCCGCTAAATCCTTGCTCGCTGATTTGAAAGTTGGTCTCGATATGGTCTCCAGCGGC
TATATTTCTTTCGGGAAAAGTCACCAGACACTGATTGTTTACGCAGATTCGCCGGAGCGT
CTGGTGAAGGACACCAATATTGTAACGACGACCCTGGAGGATTTAGGGCTGATCGTAACC
TATTCAACCTTGAGTCTTGGCGCAGCGTATTTTGCTCAGTTACCTGGTAACTACACGTTA
CGGCCACGCCTGAGTTCTATCAGCAGTCTGAACTTTGCCGAAATGGAAAGCTTCCATAAT
TTCTTTACGGGCAAGGAGAAAGGAAATACCTGGGGTAACAACCTTATCACCCTGGGCGGC
TCAGGAAATGATATTTATAACCTGAACTATCACATGACTACCGAGCATCAAAATTACTTC
GGTAAAAACCCCACGCTGGGGCATACCGAAATTCTTGGTACGTCAAACGTGGGTAAAACG
GTAGTGATGATGACTAAGGCTTTCGCCGCCCAGCAGTTCGGAACGCCGGAGTCTTTTCCA
CCTGAGAGGAAATTAAAGAAGTTAACTACAGTATTTTTCGACAAAGATCGGGCAGCGGAA
CCCGGTATACGTTCAATGGGAGGTGCTTACTTTCGGGTGAAAGAAGGAGAGCCGACTGGC
TGGAACCCTGCGGCTTTGCCACCAACCAAACGAAATATTTCCTTTATGAAAGACCTGGTG
AGGCTACTTTGTACGCTTAACAGTGAGCCGCTTGATGATTACCAGAACCGCCTGATTTCT
GATGCCGTTGAGCGCCTGATGCAGAGGTCAAACCGCTCTTATCCGATCAGTAAGTTGCGA
CCACTCATTCTGGAGCCTGATGATACTGAAACCCGGCGGCATGGGCTTAAAGCACGCCTG
AATGCCTGGGTGCAGGGAGGGGAATTTGGCTGGGTGTTTGATAACCCGGACGATACGTTT
GATGTGGACAACCTGGACGTTTTCGGTATAGACGGAACGGAGTTTCTGGATAACAAAGTA
CTTTCCAGCGCCGCTTCATTCTATCTCATCTACCGTGTCACCATGCTGGCTGATGGCCGC
CGACTCCTTATCTACATGGATGAGTTCTGGCAATGGATTAACAACGAAGCGTTCAGAGAT
TTTGTTTATAACAAACTCAAAACCGCGCGTAAGCTGGATATGGTGCTTGTCGTAGCGACA
CAATCGCCGGATGAACTAATTAAATCACCTATCGCGGCTGCCGTTCGTGAGCAGTGCGCA
ACACATATTTATCTGGCGAACCCCAAAGCGAAACGTAGTGAGTACGTAGACGAGTTGGAA
GTGAGAGAACTTTATTTTGACAAAATTAAAGCCATTGACCCGTTATCTCGTCAGTTCCTG
GTCGTCAAAAACCCACAGAGGAAGGGGGAAAGTGATGATTTTGCGGCTTTCGCAAGACTG
GATTTGGGAAAAGCGGCGTATTACCTACCGGTTCTCAGCGCATCGAAACCCCAGCTTGAA
CTGTTCGATGAAATCTGGAAAGAGGGTATGAAGCCGGAAGAGTGGCTTGATACCTATCTG
GAACGTGCAAACCTGATTTAAGGAATCCCTATGAAAAAGCATATCGTTGCGGCACTTATC
GCCTCTGTTACGGTTATTTCTGGTGCTCAGGCTGGTGTTCCCGTTGCCATTGATGCAAAC
CCTGAATGGGCTGTCGAAGCGCAGCGCTGGACAGAACGCCTCAAACAGTGGCAGGACACC
GTGAACCACTACCAGAAACAGATTAATGCCTATAAGCAGGAGCTGCTGACCAAAACGGGC
ATTCGTGATGTTCAGGGACTGGTGCAGTCTGCGCAATCTGTCAGTAAGGAGCTGGAGAAT
ATTTACGACCAGGGGAACTCCTTCATTGATGATTACATTAAGAACCCGGAAGCCACCCTG
TCTGAGCAAGCCAGATCACTACTGGCCGATTATAAGGTGACAAACACCTGTAAGGGGCTG
GGATATACGGGCGACCTGGTGCGGGGCTGTGAAGCCTCGTTCCTGTCCCAACTGGCGGGG
ATCGAGTACGGCAATAAGCTGGAAAGTAAACTGCGTGAAGATAATCAGGAAATGGCCGAC
CTTATCGACCAGGTGAAGAACGCCCAGGACACGAAAGCCACGCAGGACGCGACAAACGCT
GTATCTCTGGCAAGCCTGAAATTTAACAAGCTCAAATTTCAGTATGAAATGTATCGCGAT
AAGCAGCGCGATCTTGCAGAATACAAGGAGAAAATGTTACAGGCTGCTTTCCAGGAGAAA
CAATTAGGGGCTGTTAATAAAGAAACTCCAGTTGTTGATTATAAGGCAGCATTTGAGCAG
CAGAGTTATGAAATGAACTGAGGGGGCATTTTGAAAAAATATGGATTAGTTGCGGCGTTG
GGGCTTACATTCTTTCTTACCGGGTGTGAAGAGGTTAAATCTGTAGACTGGTGGCAGTCT
CACGTAGACGATGCAACGAAAAAAGTAGCTGAATGCAAAAAGTCTGGGAGTGATAGCGAA
AATTGTAAAAACGCTAAGGAAGGTTTGTTTAGGTATAAGCAATTACATCCTAAGCATGTT
GACTATAAAGATGCATTCAAAAATGTATTGGGTAAAGATGGAAGTTAAAAGGAGCCACTA
TGGCAACTTCTAGGTATTTCCAGGCCGCTCATGACGTTATTGTTAAAACTCTTGACCAGT
CTTTGACTGGTCAGTTAGATAACTTTTCTTCAATAGCGTCTCAGTTGGGTAAGTATGGTA
TTTCCATTTATATATTGTGGTATGCTTATACCACAATAGTTGGGAAGCAAAAAACCGCAG
TGCAGGATTTTTTATGGAATCTATGTCGATTCTGGTTAATTCTTGTTTTTGTCAAAAATA
TGGGGGGGTGGTTAGATAGTGCAACTCAGGCCATTGATGGGCTGAAGGAAACATTTGCAG
GAGGTGATCCTTGGAAATGGGTTGACGAGCTTTGGGAGAAAGTTCAGCAGGTAGCTGCAT
ATCTTATGTCCAAAGATACTTCGAAGTATGTGAAAACAGATGGGGCAATCGCATCTTTAT
TAACATATGCTGGAGGGATAATTGCATTATTGCTAACTTCAATAGTTTATCTCGCCGCCG
AAGTTACTATTAAGATACTTACTATTACCGCGCCGTTGTTTATTATTTGTCTTTCATTTG
GTTTTTTAAGGCAGATGTTTAATAGCTGGCTTCAGTTAATATTTAGCTCATGCTTCATAT
TCTTGTTTTGTGGACTGGCAATTAAAGCGGGAATGACGTTCCTTAATGGCATTCTGACAA
TCTCGATAGCTAACGCAGATGAATTAAATCTGATATCAACAGGTGCTCAGGCCGGGGTTG
CAGGTGCATTTATGGCCTGGATTATCTGGCAAGCCAAAACCTATGCTTCCCAGCTCGCAG
GGGTAGGTGTTGAAGGCGCGATGCAAGGGGCAGCCGCAATGGGGATTGGTGCTGGCGTGT
TCGGCGCTTCCCGTATGGGGCGTAATCTGCTTGGTATGGGTAAAAATGCAGGGATTGGCG
CATGGAAAGGCGTTCGCCGTCAGGATGGAGGGTTCAACCAGTCTCCTGGTGTATCCGGTA
AGTTGGGGAATCTGACCGGGCAGGGCGTTAATATTGGCGCTAAGAGGCTTCGCCAGGCTG
CGATAGATGCGGCGAAAAAGAAATATGGAGGTTAACCGATTTATTATTTAAATCTGTCAA
CTCTGAGTATTCCGCAGTAAATATTCACTCCTCTATTTAGGTTCTCACATTATGAAACTA
CTTATCACGGCTATCGTGACGCTTTGCCTTGTCGGATGCCAGGCGTCACATAAACAACCT
CCGGTATCCGGAAAAAGCGAACCTGTTAATTCAGCAGAGGTAATGCGCAATGGGGTTTAA
ACTCTCAGGATTAAAACTTCCCGGTTTTAACAAGAAAAAAGAAGTAACAGACTCTTCAAC
TACTTTTGAAGAGAAAAATGTATTGATGCAGGAGAAAATGAACCGCATTTATAAATTCGG
TGGTATTGCAGGAATTGCCGTAGGTGTGTTGTCTCTGCTGGCACTGAATGGAGCGCTACC
GTTAAAGAGTACGGTTGTCGAAGCTTATCTTATTAATGGTGTCACTGGCGTTGCTGAAAG
ACTGACTTCTGTTAAAAAAGAAAACCTCTCTGAAAATGAAGCGCTGGCGAAATACTTCAT
TACTCAGTATGTGAAGCGTCGTGAAGGGTATAACTATTTCAGTCTCCAGCATGATTATGA
TTATGTTCTGTTATACAGCGCTGAGAATGTGGCGACGGATTACAACGCTTTAATCAACGG
CAACCAGTCACCAAAGGTTATTTATAATAAAGCGGAAAAAACCGCATCTGTTCAGGATAA
TCCGTCCGTGATTATCAGTCCGTCATCCCGGCGCGATGATAAGGATATGGGAGCATATAT
CCGGTTTAAATTAACCATTCGAAATGTCGCGACAGGCCAGGATGATTATGAATACTGGAA
CGTCCGGTTGACCTACCGTATTGAACCACAGGTCGAAATGGCATCGGGTGACCGAAACAA
TAACCCGCTTAAATTCGTTGTAACGAGCTATGTACGCGATAAAGAAGTGAAAGGGTGAAA
ACTATGAAAATGAATAAAGGAGCGCTAATTGTGGCGCTTCTGTTGGTGTCGCACGTCTGC
CATGCAGCCGTTACGCCAGCAGCCAGCCGTTTTGATCCCCGTAATCAGATTGTCAGTTAT
AACCCGCAAAACACGACAGTCATAAACAGTGCGGTTGGCTATACAACCACACTGGTATTT
GACGAGGATGAAACGGTCATCAGTGCCAGAACCGGCTTTCCCCAGGGCTGGGAAGTGAAC
AAAGAAGATAACCTGGTGTATCTCGAAGTGAAGCCCGTCAAACAGACCGTACAGAAGAAC
AGTACCGATGACAATGGCAACCAGTCTTCAGAGGTGGTCAGTGTAGCCCTTGATCCTGAA
AACGACCTGGAACGCTGGCGAACAAACCTGTTTGTTCGCACAACAAAACGTAATTACAGC
ATGGAGCTGAACGCCCGAACGTTCCGGCAGCCGGATAAGATCGCGTTTGTTGTTAATTAC
CAGTACCCGCAGGAACGCCGGAAGGAGCAAGCCGAAATCGAGAAGAAACGGATTGAGGCT
CTTAACAAGCGGCAGGAGGAGCAGGCAATCAACCGTTCTCTTGAAAATGCGAAGTCGCCC
AAGAACTGGGATTACTGGAAGCGGGTAGCTGACGGCAGCCAGTCAATCAGCCCGGATTAT
GCGTATGACGATGGCCGCTATACCTGGTTTGGCTTCAGCCCCCTGAAGAAAATCCCCAGC
GTCTTTGTTATGAGCGGCGAACAGGAAACGCTGACTAACCCGGTAGTCAAAAACAGCGGT
AGTTTCACCGTTGTTGGTGTTCCTGTAGACCAGCGCTTTGTTTTGCGTATGGGAAATCAG
GTTGTTGGGGTTGAAAACCGGGGCTTTGGCAAAGTCCGTCTTCCGGCAGGAGATACCGTT
TCCCCGAACGTTGAGAAAGAGGTGATCCAGTGAGCGAACAGGAAAATAAAATCCCGACCG
CTGTAGAAATTGAACAGGCACTACGGGAACGGCATCAGAAAGAAATTGAGCAAAACGATA
AAACGGATAAGGGAGATGAAGATGACGGTAAATCAGTAAAACGCCTGGGTATCGAGAAGC
TTAAAAAATCGCGTAAGGGGCTGGTGATTATTGTGGCCGCTTTCCTTCTGCTGGCCGCCG
GGGTGTCTGTCTACTATATCCCGTCGATTATTCGTGCAATGTCCAGCGGTGATGATAAGC
CTGCCAGTAATGCGGTATCTACTGGTTCAGTAAAACGCGCGACAGGACTCAGCGATGATG
TTGATCCATTCAACACCAGGGAAGAACCGGCTAAGACGGAAGAACGGAAGGAAAGCAGCG
GCAAAGCGGAAACGCCACCGGAAAAAGTACAACAAAACTTCAGTCGTGCGCTGGATGTGG
CCTATGGGGGGAGCAGCTCTGCTTCCTCAAATTCCGGTGGTAGCTCATCAACGGCCAGCA
ATACCAGGAACGAGGGGGACGGCAGTGACAAACAGGCAGAGGTTCAGCCTGTTAATGCAG
GGCAACCCGCGCAGCTTTCTAAAATTACGCGCGTTCCTTATGACCCTAACCTTTTCATTC
CTGAAAATACCGCGATTAAGTGCTCGCTGGACAGACGATTTATTTCTGATCTGGCTGGCA
AGCTGGTCTGTACGATTAATGAGGACGTATACAGTGCAAACAGGAATGTAAAGCTAATTG
AAAAGGGAACAGCCGCATATCTGATGTATAAAACGGGCACGTTCAATCATGGTCAGGGAG
CCGTGTTTATCGCTGCTACGAAGCTTAGAACACGTAAGGAACCTTTCATTGATATTCCGC
TGATTGATACACAGGCGGCGGGAGCGCTGGGTGAGGCCGGGGCTTCAGGCTGGATTGACA
CACATTTTGCAGATCGCTTTATGGGCGCGATGATGGTTGGCATGATCCCCGATGTGGCAC
AGGCCGCAAGTGGAGCGGCTAAAAGTAATAAAGACAATCAGACCGACTATACAGCTAACA
GTCGCCAGGCTTTTGCTGATATAGCACGCGAAGCGTTTGCAAACAGCGTAAATATCCCTC
CAACGCTTTATAAAAACCAGGGGGAAATCATTACTCTGATCGTTGGTCAGGATTTGGATT
TCTCCAGCATCTACAAATTAAAAATGGTGGGTACCCGGAGGTAATTTGATAACGCTGGAT
ATCAAAGAGTTTTCAATGCTGTTAGGAATAAGGGAAAGCGAAATATACCATCATATTCGT
AAGGGCATACCAATAAATGGCGTTCCTTTCCCCAAACCACTGAAACAAATCAAAACGCAT
CGATTTAATTACGAAGAAGTCATGCGTTTTATTGAAGATCTTAAAGGAAAAGGTGAATTA
TGAAGGATGCAGAGAACAGACATATTGTTTATGAAATAATAGATGAATACTTCCACCACT
GGCTTAATGAAGTCGATGGTTTAACTGAAATCGCGGTAAATCGGCCTGATGAACTGTTTG
TTAAAGTGAGTGGGAAATGGCAGCAGCATGAATTAAAAATGGATTTTAAAGATTGTATGT
CATTTGCAGGGGCAATTTCTGATTATCATGATGGTGGGTCGGTTACGCCAGAATATCCCT
TACGTTCTGTTACGCTCCCCGGAGGGGAGCGTGTACAAATAGTTATTCCCCCGGCAACGG
AACGGGAAACGGTGTCTATTACAATCCGTAAGCCGTCCAGTGTGTTTATCGACCATGATA
CCTTTGTTAAACAAGGGTTTTACTCAAGGCTAAATCAAGGGGGGAAATTCAGGGATAAAG
AAGATGAATTATCTTCAATGTTTAAAGATAATTGTTTTGAACAATTTGTCCCTGAATGCC
TGGTTAAGGGTAAAACGATGGTATTTTGTGCCGGAACGGGGGCGGGTAAAACCACCTTTG
CAAATGCCTGTCTTCAGTACATACCCCATCATTTACGATGTATTTCAATTGAAGATACAG
ATGAAGCAAAGTTCAGGTTCCACAAAAATCATGTGAAATTGTATTACCCGTCAGAAGGGG
AAAGTAGCACTGTCAGTTCCGCTTCTCTTTTACGTTCTGGTTTTCGTATGAACCCGGACA
GAATCCTCATGACTGAGGTTCGCGGCGCGGAAGCCTGGGATTTTCTCAAAGGCTCAAGTT
CCGGCCATGCAGGGAACCTTACAACCGTCCATGAGAGCACCCCTGAAGATGCTGTGCTTG
GACTGGTTCAACGGTGCTATATGAACCCTGAATGTCAGAATTTGCCTTATAACATTATAT
TGCGGAGGGTGTTAAGCAACGTCGATGTGATTATGAGTATTAAGTACATCGATGAGGAAG
ATAACCGATTTGCATCGGGTATTTACTATCGTGATATTCATTTTCAGGAATACTTTGAAA
AGCTGAAGGAGTGATTATGTCTCTGAAACTACCCGATAAAGGCCAGTGGGCTTTTATCGG
TCTGGTTATGTGTCTTGTGACGTATTATACTGGCTCAGTTGCTGTTTACTTCCTGAACGG
AAAAACGCCGCTTTATATATGGAAGAATTTTGATTCCATGCTGCTGTGGCGGATAATAAC
AGAGAGTAATATACGGACAGATATCAGGTTAACCGCAATCCCCTCTCTTTTATCAGGTAT
GGTTTCGTCTCTCATTGTGCCTGTTTTTATTATCTGGCAACTGAATAAAACGGATGTTGC
TCTTTATGGTGACGCGAAGTTTGCCAGTGATAATGATTTAAGAAAATCGAAACTTCTGAA
ATGGGAGAAAGAAAACGATACTGATATTCTTGTAGGTGCATATAAAGGTAAATACCTGTG
GTATACCGCACCAGATTTTGTATCACTTGGCGCAGGAACCCGCGCAGGTAAAGGGGCTGC
AATAGGTATTCCAAACCTGCTGGTCAGGAAACATTCCCTGATTGCATTAGATCCAAAACA
GGAACTGTGGAAAATCACCAGTAAGGTACGTGAAAAACTGCTGGGTAATAAGGTCTATCT
TCTTGACCCTTTCAACAGTAAAACGCATCAGTTTAACCCGCTTTTCTATATTGATTTAAA
AGAAGAGAGCGGGGCTAAAGACCTGCTGAAGCTGATTGAGATCCTGTTCCCGTCTTACGG
TCTGACCGGAGCGGAAGCACACTTTAATAACCTCGCGGGGCAGTACTGGACGGGGCTGGC
AAAATTGCTTCATTTCTTTATTAACTACGACCCCTCCTGGCTTGGTGAGTTCGGGCTTAA
ACCTGTTTTCTCAATTGGTTCTGTAGTCGATTTGTACAGCAACATCGACCGGGAGCTGAT
ACTCAGTAAGCGAGAAGACCTGGAGGGAACAAAAGGACTTGATGAAAACGCGCTGTATCA
TCTGCGCGATGCCCTGACCAAAATCAGGGAGTATCACGAAACCGAAGACGAACAACGTTC
GAGTATTGATGGTTCGTTTCGTAAGAAAATGAGTCTGTTTTATCTTCCGACTGTTCGCAA
ATGTACAGACGGCAATGATTTCGACCTTCGCCAGTTGCGCCGGGAAGATATCACTGTTTA
TGTTGGCGTTAATGCTGAAGATATGTCCCTGGCCTATGACTTCCTCAACCTGTTCTTTAA
CTTCGTTGTGGAAGTCACGTTACGAGAAAACCCTGACTTTGACCCGACACTGAAACATGA
CTGTCTGATGTTCCTGGATGAGTTTCCGTCTATTGGTTACATGCCAATCATTAAAAAAGG
TTCGGGTTATATTGCCGGGTTTAAACTCAAACTTCTGACGATTTACCAGAATATCAGTCA
GCTTAATGAAATCTATGGTGTTGAAGGTGCCAAAACGCTGATGAGTGCGCATCCCTGCCG
GATTATCTACGCTGTCAGTGAAGAAGATGACGCTAAAAAGATTTCGGAAAAGCTGGGCTA
TATCACCACCAAATCGACAGGTTCAAGCAAGACAAGCGGACGCTCAACGTCGAAAAGCAG
TTCAGAAAGTGAGGCGCAGCGCGCCCTTGTGCTCCCGCAGGAGCTGGGAACGCTGGATTT
TAAAGAAGAATTTATCATTCTTAAAGGTGAAAACCCGGTTAAAGCTGAGAAAGCCCTCTA
CTTCCTCGACCCGTATTTTATGGACAGGCTGATGATGGTAAGCCCCAAACTTACCGAGTT
AACCGCCTCTCTGAATAAGACTAAAAAAGTATTGGGTGTTAAAGGGCTTAAATATCCTTC
TAAAGAAAAAATGCTCTCCGTCGGTGAGCTGGAGTCAGAGGTTTTACTATGAAAAAAATG
TTAATGGTCAGTGTCCTTTTTCTCTCTGCCTGTTCCTCTCCGCCTGAACCACCACAGGTT
GACTGGGAACAGAATCCTGAAACGGTGAATACACAATTAATGGACTGGCAACCGACATAC
TCAGTTATTAAATCAGACAAGGTTAATTCATCGTGGGTTAAGGTTATCCATAATTTCAGG
CCTGAAAACCGCCTTTACGATGATGCTGTTTTTTATTCTGTTGCACATTCTGATTCAGTG
ATTGTTGAAACCAGTAACGGAACAGACTTTTTCACAGCTAAAAACTGGTTGAGGGCGAAC
GGTGCAAACGGTGTCATACAGTATCGTTATAAAATGAACTGTTTTTCTTGCCGGACTACC
AGTGTTTATTTATCACGATAACGCCGGATTAATAAAATTCTTGTAATTTTATTGAGCCGG
GGTTGAACAACCGCAGGGCGTTAGTTGCCCGTTATCCATGAGGTGTATATGAAAAAGACC
GTAACCACGGCAGTGCTGCTTTGTGCGTTCGCTGCCGGAACTGCTCATGCTGAGGAAAAG
GCCGACCCGAACGATCCATGTGCAATGGTGTTATGCCTTGCCGGAAAACTTGACGGAAGT
AGTCCGGCAGAATGTGACCCGATGTATAAAAGTTTTATGTCAATCAGGAAAAAGAATAAA
CATGGTTTTTTACCCGATCACACGGCAGATGCCAGAAAGAAAAAACTAAATGAATGTCCT
GCGGCTGATGCAGGTACAGTAAGTAAAATTATTTCAAGCTTTGGCCGATTGAAAAACTTT
TAATTCTGTTTGATTTAATTCTGATGTGAATACGCAAGTTTCAGGTTTGAGACTGGAACT
TGCGAACATTTTTTACAGGGGTGGGAGGATGAAAATTATTAACGTACCTGATGCAAGAAG
TGTGAGAATTGCCGGAATTGAAATTATCGATAGTGTCAAATCGGTCGCTTCTGTTTTTAC
TGAAATTTTGTTGTTTATGGTCTGGTTTCCGGCAATTGTCTATGGGCTTTATCGTTTTGT
TATCGTTTTGTGGGATGCTTCCTTAAAGCCGCAATCGCTCATTGAGTTTATTAATTTCAT
GGTTGAGTTATACAGCTATGTACTTCCTTCGTTGGCTGTTATCGCAGTGGCTTTAGTCGT
CGTTTTATCCATTTTTAAAAGACTCTCAGCAATATGGGAGGGAAGAAAGCAATGAGACAT
TTTTTTAATGTTCTTTCCTTTGCTGTTGCCCTGTTGCCAGCTACATTGTGTGCTGCTCAG
ATTCAGGGGAAAGTTATTCGCGTTCTCGATGGAGATACCATCGAAGTTAAAACACTACCC
GCGAAAATTGTTGTGTATGAAGTTCCGATTCGAGTCCGATTGATAAATATCGATGCACCG
GAAAAAAAACAACCCTTTGGTCGCTGGTCAACCAATCAACTTAAAGCCCTGCTGGCAGGG
CAATCAGTTACCGTCTCTTATACGCAAACAGATCGCTACGGGCGAGTCCTGGGACGAGTG
GTGACAGCGAACGGCACTGAGGCTAACCGCCAGCAAGTGCTAAAAGGGGCTGCATGGGTT
TATGACAGGTACAACACCGATAACTCATTACCGGCTCTGCAACGGGAAGCTCAGACACAG
AAGCGCGGCCTGTGGGCTGACAGTAATCCCGTTCCTCCGTGGGAGTGGCGTCATAAACAA
AACTGACGCGCTTCGCTTGTCCAACCCCTCCTCTGCCTGAAGAAAATCTTCAGGCAACGT
CACGGTTTTTAATATACATGGTGCGCATATGGGTAAATTAACTCTGGTAGAGCAGGCTTT
ACGGCTCCATAAAGAATATTACGGTGAAGATAATTTTGGTACTGTCGTAAAGGATTGTGA
TTACTATCCTAAAGTGGCAGAGATTTTTATAAACAGAAAGAATCGTAAAATTTATTCGAA
TCTTGATATCGAACCCGTTGCTTCAACCGTCGTTCATACGGGAAGTAGCCCTGTTATGGC
TAAAGCCGGGAGGATTAAAAAGCTTATGTTTAAAGATGGTTCGGGAGCATACCGGATTCA
TCTTGGTCAAAATGAAGTGGTTCATATTATTCGCTTCATTCTTAACTCTAAAGTCAGAAT
GGAGTACGCAGTTGGCACAACCAAAAGTATGTCGATGCTTCATAATCTTTGCGAAGCTGG
ACGCGCTAAATTAAACCGCTCTTTACCCCGTAAAGGTATCTGGAAAATCGGGTGTTACGA
CGGCGTTTATTATCACGGTAAGGCAAGGAAGGAAGAAATAGAAAACGCTTTACGTTTTTC
TGTTCATCCAAAGTTTAATGAGCTGGAGAATGACTTTAATCAGTTCTTTTCGGATATTGA
TTTCTACACCCGTTATGGTCAGTCAGGAATGCGAAAAGTGCTTTTTACTGGTCCTCCGGG
CACAGGGAAAACGACTATCGCAAAAGCTTTGGGGGCAAAATATCAGGATAAATATGTATT
TGTTTATGCTGATGATTACTTTAAAGATGTTTGCTATGCCGCAGCTCAAAAGAAAATACC
CGTTATCATAATAGCTGAAGAGGTTGATGAACTTTATCGGGCTGATGCCGGAACGTTAAG
TTTTCTTGATGGGGCTGATACACCGCGAAATCTTGCCGGGACATATGTTATTTTTTCAAC
GAACTATCCTAACCGGATTGATCCGCGCATCAGAAAACGCCCTGGCAGAATTGACAGAAT
CATATCTGTAGGTGCTTTTCGGACTAAAGCCGCTGCCGCTTGTGCCAAAATGTACTTACC
AGACGATATAAATATTGACCTTAAAGAACTTGGCGCGGTGCTGGACAGAACGACTCCTGC
TGAAATAAAGGAGATAATAAATATTGCTATTGGCATGATTCGCGGAACAAAAAACGAATT
AACAGTAGATGTAATCAAGAATGCGCGTGCCTTTTTGAAAGGAACCCTTGACCTTAGTGT
GCAGGAGGCAGAAGAAGACATAGAGGAAAGGGAAGAAATCTTTAAAAAGAATGGTGCGCA
GCCTGACTATTCAAGTTACCTTGAGGATTGATTAATGAGACTTTTTATTGCAGAAAAACC
GTCTTTAGCAAAGGCTATTTTTGAAGGACTGGGCGGAAATCCCAATACAGAAAAGAAAAA
CGGCTATTTTGAACACGGTTCTGATGTCGTTACCTGGTGTTATGGTCATATGCTGGAGCT
TTACGACCCACAGGATTATGACGACAAATATTCCAACTGGCGTTATAGTGATTTACCCAT
TAAAGCGGTTTATCCGCCAAAATATAAAATCAAGCCTGAATCAGAAGCACAGACCCGCAT
TATTTTGTCTCTTATCGATAAAGCCGACAGCATCGTTCATTCAGGCGACCCCGATGATGA
AGGATGTTTGCTGGTTGATGAGATTCTGGGTTATGCCGGAAACAAGAAACCCGTCCAGCG
ACTGCTTGTTGCCGACCTCAACCTTGCGCCAGTGCAAAAATCACTGTCGAATTTACAACC
TAACGATAAATTTCGCGGTATGACGTTAAGCGCCCTGGCGCGTTCCCTGTGCGATCAGGG
TTTTGGCTATAACATGACGCGGGGATGTACATTAAAAGGCCGTGAGAAGGGCTATGACGG
CGTTCTGAACGTTGGCCGGGTACAAAGTGCCGTTCTTGGTCTGGTGAACATGCGCACGCT
GGCGAACCAGAATCACACAGAAAGCTTTTATTACGATGTATTCGCCAGTCTGTCGATGAA
CGGGCATCAGATTAAGGCGAAATATCAGACAACAGACGACGATCAGATAGACGAGAAAAA
ACGCCTGATCTCCGAAGCTCAGGCCGCGCATATTGCCGGACGTGTTACGGGTAAGGATGC
TATTGTTACTATCGCGACGACAAAGCCGGAAAATAGCAAGCCTCCGCTTCCGCTTAACCT
TTCCACGCTTCAGCAGCTCTGCGCAAAGCGATTTGGTTATTCTGCAAAAGATACGCTCGA
TGTGATGCAGGGGCTGTATGAAACTCACAAGCTTCTGACCTATCCACGTTCTGACAATCG
CTATCTTTCAGATGAGCATTATTACCAGGCCGGAGATATTGCCACTGCTATAGCGGCCAC
CGTACCCGAACTGGCGTCTGCGATCGTAGATATGGATAAAGGCCAGAAACACAAAGCCTT
TAATGCCAGTAAGATTGAGGCGCACCACGCCATCATCCCGACGACAAAAAGCGGAGCCGG
TATTCAGCTTAATGAAAAAGAGCGGAACGTTTATAACCTGGTGTCCGTCTACTTTATCGG
GCTGTTCTACCCGGATGCGATCCGCAACAAGACGAAAATCCACTTTGATATTAAGGGGGA
TACCTTTACGGCCACACAGAGCGTTCTGGTACAAAAGGGCTGGGAAGCGCTGGGTAAGGA
TAGTGATGACGAGGACGAAACCGAAGATGCCGGAACGGACGGTTTTGACCTTTCATTGCT
GAAATTTAATGACAGCGGCCTGTGTGAATCGGCAGACGTGGACAAGAAAAAGACTACACC
ACCTCGCTATTTCACAGAGTCAACGTTACTGGCCGCCATGACGAGTGCGGCAAAATTCAT
TGATGATCCGGCTCTCAGAAAGGCGCTGGAAGCGAAAGACGAGGGCAGCAGTGATCGTGG
CAGTATCGGAACGGAAGCCACCCGCGCGGGTATTCTTGAGAAACTGGCGGCAAATACCGG
GCTTATCTCCATCGAAAAAGAAAAGGGGTATTCGGAGCTGGTATGGAAAACCACAAAACA
AGGCCAGGAGTTTTGCGCTGCACTGCCTCCTGAAATCACTAAACCGGATATCTCCGCTCT
GTGGGCTGAAAAGCAGTCTCAGATCAAAGCCGGAGAGCTGACAGTTGAGGAGTTTATTAA
GGAAAATGATGAGTACGTCCAGGGGTTAATCGACGAGCTGGACAGGAACGGAATTTCGAT
TTCTTCAAATGCCACGCCCTGCCCGGTTTGTAACAACGGTTTCCTGCGTAAGCGTAAGGG
GCAAAATGGCTTTTTCTGGGGATGCTCCTGCTACCCTGAATGCAAGACAACATTCCCGGA
CAAAGACGGCAAACCGGATATGGAAGCAAAATCCAGATCAGAAGGTTCCATGTCCCGGCT
CGAAGCCCCCTGCCCTTCATGCAGTAAAGAAATTATTATCCGGCCTAAAGGCTTTTTCTG
TTCCGGGTGCGAGTTTAAAATCTGGTCTGAAGTGTCAGGAAAAAAACTGACACAAAATCA
GGTTGAGACATTAATCAAAAAAGGTAAAACCGGAGAGATTAAAGGCTTTACCAGTAATAA
AACCGGGAAAAAGTTTGACGCTGCAATTGTTTTGCAGGATAAAACTACGGGTAAACTTGG
GTTTCAGTTCAGTAAAAAATAAGGATTAACTCGATGAGTGAAAATGAAACGTTTGACGCA
ACAAAAAAGCTACTCCTGAATATTCGCTCTGTTCGTGTTTTTGCGCGAGAAACCAGCTTT
GAACAACTGCTGGAAATGCAGGAAAAGCTTAACGCCGTGATCGAAGAACGTCGTGAAGAA
GCAGAGCGTGAGGCAGCAGAACGCGCAGAGCGCGAAAGAAAGCGCCAGGAACTGCTCCAG
TTGATTGCCGGAGAAGGTTTTTCACCGGAAGAACTGCTTGGCCTGTCCGAAGATGCGCAA
AAAACACGCAAAAAGACGTTGCCAAAAGCGCCGCCTAAATATCAGTTTGATGAAAACGGC
GAAACGAAATACTGGTCTGGTCGTGGCCGGACACCAAAACCAATCGACGAAGCGTTAAAA
GCTGGCCGTTCTCTTGATGAGTTTCTCATCAAAAAAGATGCTTCCAGCACTGCTGGTGAC
GAACAGTAATCTAACAAGCCTCTGACACTGCGTCAGAGGCTTTTTTTTAGCAAAAAGGGC
GCGGGGGGTTATGGTGAAGAAATCTTTGGATATCTTCGCGGGGATAAGGGAAGTAGTCTC
TGATATCTTTGGTTTCTAACTTACCAGTGCAGTGATACGTCTGAAAATAGATCCACTCTG
CTATTGTTTTGTAGATGTGATTTCCCATGTTCGCGCTTTGAGAACCATACTGCATGACTT
GTGCATCCAGGTCATTACACATCTCCGGCGGAGTGAGTACATGATATGTCCTGCATAACA
GCGGGCGGTAATTGTAGATTGAGCATGTTCCCTTCTCAGACAAAAACGGACATTTTGACT
CATGCCCGGTCGTAAGCGGGTTGTCTCTGGCAGTAAGTTTACTTGCTTGTGCAATATGTG
TTGCCTCAAGCGCGGTTAAATGAACATCCATTTTACAGCACGAAGAGCACCCCTTTTGAC
AGGAGGTAAACGTGCTCACAAATTCTTTGTTAAAACGATCCAAAAAGGCGTACATCTGTT
TTAACTTGAGGTAAATATTACCGGATTGAGTATTGAGTTTATTTATGAGTGCCTTTAACT
CATCGAAATACTTATCAGGTACGGGTTTCAGATTGGTATAGCCGGGTAATGTTTCGCCTG
GCTCCAGGTGGATCACTGAGTTAGGTTTGATATCCATTGCTTTTGCTTCCTATATTCTTC
TCGCGCTGGTTGTTCATTTGACACTAAAACAAGCGTCATACAATGGCAAGGTGTCAAGCC
CAGCAGTAAATCACGCTTGCCAGCAAACCAGTTTCCTGCAGCCGGTTTGGCCGTTGATTT
TTGCCAGCAATATTACCCGCTCGATGCCCGCCCTGGGCGTGAAATTGCCAGCAAAAAAGA
TTGCCGCTATCAAAGGTGTGGTTTATATTATCTGTATCGTACGATACAGATAATGGAGAA
GCTTAATAGATGACTGAAAAAATCACTGACGAGGAACTGGTAGATTTGTTGGAGGCGCTC
AAAAGAGCACATGGTATGGGCGTTTGTTCAAAGGCGGTTAAGCTGGCACAGCGTTGCGCT
GATGTGTTCCCTGCTATTGTTGCAGAGTTACAGGAATATCGGAACGCCGCTAAGCGAACT
TCAGCATGACAAGAGCCACGGAACGCGCTTACAGCGAGCTACAACAGGCGTTTGATTTCT
ATAACCAGCGCCTTTTTGACGGCGAACTCCCTGACTGTCTGATTACGTTCCAGCGCGGCA
AGAACACAATGGGCTATTTCAGTTACAGGCGCTTTGTTGCTGCTGACGGCAGCGGCAGGA
TGATTGATGAAATCGCCCTCAATCCTGAATACTTCCCGGTGTACCCGCTTATTGAAGTCA
TGCAAACGCTGGTTCATGAGCAGTGCCATATGTGGCAGTACCACTACGGCAACCCGTCGC
GTAAGACGTACCACAATGCGCAGTGGGCGGCAAAAATGGAAAGTATCGGACTTATGCCCT
CCTCCACCGGGAGACCTGGTGGTGCGAAAGTCGGCCAGAAGATTAATGACTATCCGATCC
CTGGTGGCCGCTTCCAGCGCGTCACACTGGAACTGTTCCAGGGGCAATTTGCTTTGAGCT
GGTTTGATCGCTTCCCTGTCCAGGTCGAACAACAAAAAGATATGACCGCCGTAATAGAGC
AATGGCGCGAAACGCTTGCTCTGGCGCATCAAAATGCTGAGGCCGGGATTGATATAGAAG
CGGTGCTTTCTATGGCTCTGCTGCCGTCAGTGTCACCGCAGAACGGGAGCCATTCAGATG
ATATGGCCGGGAGCAATGACAATGATTTGTCAGTTGCAGCATTTGAGGACAAGCCAAAAC
GAAATAAAGTTAAATATCAGTGTCGCGGGTGTGGCGCTGCCGTGTGGGGCAAAGCCGGAC
TGAATATTGAATGCGGCGATTGCGAGCTGGCTTTCATCGAAAATTAATTGCCAGCAAATT
TTCCCGGTCACATCTGTTGGCCAGTGTTTTTTGCCAGCAAAGTTTCTTCCCGGGTTCGCG
CCGGCAGCGCAAAAATGACAGCAAAAGAGGGGTATCATGGGGCATTACACAATCAGAACG
AATGACGACGAAGATCAGGCCATTAAAAAGGCGCAGGAAGCGACCGGACAGGCATCAGCC
AGCAAAACCTTTATGACGGCTATCCTTGAGCTTCAGCGTAACAGAGACGAGATGGCGCAG
CTACGGCGTGAACTGGCGCAGGAAAAAGCGCGGAGTCAGGAGCTGGTATCATCGGTAAAA
CAATTCCGTTCCAGCCTGAACAATCTGTTTGATCTGGCTGACAACCCTTAAATAACAAGG
AGCGAAACGTGCATACCACAAATGCGATTATCCTGTGCCTGGTGTCATATCCCTGCATCG
TTGCATGGGTTATCTATAAAAACAGATTTGTCGATTACTTGTTTTTAACTCTGCTTGCTT
GTTTGGGGAGCATTTTTTCAGTCGTATTGTATAAACAGCCCGACTACTCATTGACCATAT
ATCAGGCCGTTGCTGTCGGCTATGCTGCCGTGATCATGCCAACGGTGTTAGTTTTGAGTG
TCGTTAATATCTTCATGGGAAAAGCAGAGAGAACGTGCAAATGAATACACTGGCTGCACT
GGAAAATACGTTTCGTGATATGAGAAAGCATGGCTGCCAAACAGTCATGGTCACGCAGTC
TTTAGCTGATTTTGGCCGCTACAGCTATAAACCGCGCCCTGCATTTCAGGACTGGATCGA
ACGGCTGAAGACTGGCGAACGTCTGCCGCGAGGCCGTTACTTTGTTGGCAAGAAGCCTGG
TGGCCGCCTGGTGCTCATTGATGAATTGGGGGGAACATGGACAGAAAAAGTAACAGTGAT
TCATACCAACGCTGGATGATAGAGAAGGCTGACAAAAGGGAAAGGACGCAAATCAGTATG
TCGTTCGTAAAGATGAAGGACGTACTTTTTAACGTGCTGGCTATCGGTACTGTTTTAGCA
GCCCTGGTGGTGATCTTTTATGAAGTGCAAAGCAGCTTATAAATTGATGGCCGTTGACAA
TGAATGTCATACTACCTGACCGGGCAATGCCGGAAGATTTCTTTCACGGGTGATGGTTTG
TGATCCCGGCATTGTTCCGGCGCTCTCTCGTAAATTCTCGCGCCCAATCCCCCTCGCAAA
ACCTCAGAATTCACGTAACGCACCGCGATTTCGGCAACCATCAACCCTAACGTCCTTATG
TTGTTGGGTTTGCCGCAGAACAATTTATTCATTTAAAATAGATTTAAACGAAGCGGGAAA
CCGCAGACGTAAAAAAACCGACTGGTGAGGTCGGCTTTTTTACGGTTCCGGTGCGAGCTG
GTAACTCAGCCCGGAAGGGAAACTCTCTACAACTGACAATAGTATGATAATCCGTGAAGC
CTGATTATGCAATATGACGGGCAGTGACTGTGCGTTAACGGTTTGCCTGAACGTTAGATA
AACGTATAATCAGAGGGTTAGCTCTGTGGTGAGTCTCTCCCTGCATTCCGCTAAATGCGG
CATGAACAGGTTCAAAGTCCTGACAGGTAATACAGGTGGTGCTGGTTATCTGTGCTCTGG
CAGGAGTGAGACTCTCTACAACTGACAAGACGAAGAGAAGCCGTGGTGACAGGCAGTGTA
AGAGCAAGCCACGGTGTCTTTACTCCATTTATGGAGAAAACGGATGATTAACCTGTTAAT
CATCGTTCTGAGGGCGGTAGCGGCGCTTGCAAACGCGCTGATTGCCATTCTGGAACTGAT
CCGCCAGTTCATCGACTAATGAACACGGAAACGTAATTAAGGCCGGAGGAACACCACCTC
CGGCCTTTAATAAAAATATAGTTTAGTTACAACATTCACTAGTCTGTACTAACCACCACA
CACCTGACCTTCTGCGCACAAGTTACCTTTAATCACTCCTAAACAGGCATTTCATGAAAC
TCCCCTGTTCTTGCATCGGTAACAGGGGTCTGACGCTCAGTGGAACGAAAACTCACGTTA
AGCAACGTTTTCTGCCTCTGACGCCTCTTTTAATGGTCTCAGATGTCCTTTGGTCACCAG
TTCTGCCAGCGTGAAGGAATAATGGCCGAGCATATTGATATGTCCGTGGCAAAGCGGGGA
GAGGCGTGCGATATCTTCATCATTCAGTGTTTCACCCTGCGCCCGGAGATGATCCAGGGC
TGCCTGCATATAAATAGTGTTCCATAACACGACGGCGTTAGTGACCAGCCCCAGTGTGCC
CAGTTGATCTTCCTGACCGTCGGTATATCGTTTTCTTATCTCACCTTTTTGACCGTGACA
GATGGCTCTGGCAACGGCATGGCGACTTTCTCCCCGATTAAGCTGGGTCAGAATGCGCCG
GCGGTAATCTTCATCATCAATATAATTAAGCAGATACAGCGTTTTGTTGATGCGCCCCAC
TTCAATGATTGCCTGAGTCAGTCCGGAAGGACGTTCACTTTTCAGCAATGAACGGACCAG
CACTGAAACCTGTACTTTGCCCAGCTTCAGGGAGCCAGCGGTCCGGATCATTTCGTCCCA
CTGAGGGGTTCTAGGGATTTTCCGTCCAAAAACGACAAAGTGCTCTGGAGGCCCCGCCGT
CTGTGGCCTCCAGAGGGGTATTACTTTTTTCGAGATCCCTATTTGGGCTCTGTTTGAGTA
AGATTTAGTCTTTTTGGGCTAAATCCATGGCATTCGAAGAACGTGTCCAAATCTTGTCCG
AGGCAGAACAAGATGAGTTATATGGACCCCCCGCTTTCACCTCCGCCGACCAACGCTTCT
TTTTCTCGCTGAACGATAAGGAACTGGCGATCGCTAAAAGCCTCCGTCATCGGGGCCAGC
GTTACATGCTGGTGGTACTGCTGGGCTATTTCAAAGCCAAGCCGGTGGTGCTGAATCCCG
GCTTTCATCAGATCAAGCAGGACCTCAAATACGTTTATCAAACCGTTCTACCAGGCCCAG
GCTGTAGACCCTTTAATCTCACGCCAAAAGAGAACGAACGGATTTACCAACGTGTTTTCC
AGCTCTGCAACTACCAGCGCTGGAATGTCAAAGACCATGGAGCGGCGTTGAGAGATTACT
TATCCCAGCAAGCCAGAGCCTGGACAGCGCCTAGGCACCTCTTCGATGCGGCCAATGAAT
ATTGTTCGGGGCAGAAGATCGCAATCCCTGCCTACAGCACGCTGCAAAAGATCATCAGTC
AGGTGGTGGGAGACGAACAGGAACACATGGCCGCGCACCTTGAGCGTGCAATGTCACGCG
GTCTTAAGCAAGCACTGGCGGAGCTCGTGAACGGCACAGGTCCACTGCCGTTCCGACAGT
TGCGACAATCGGCTCGTAACTTCACCGGAACCGAGTTGGAGAAAGAACTGATTGTCTATC
GCCATATCCAGCATTGGATGCCGGAAGTGGATCTGCTGTTGAGCACGCTATCACTGTCGC
AGAAAAATCTGCAACACCTGGCAGAGAAAGTCGACTACTACGGTGCCAAACTGAAACGTC
AAACCGTAGGCAGCCAATGGCTGTATTTATTGTGCTATCTTCAAACGCGATGGCAGCAAG
CGCTGGAACGTATTGCCGATGGCTTTGTGCATCATGTCAGACAGACCAAACAGAAGGCAA
AGGATTATGCGCAGGAAGCGGTGTTTAAGGATTGGCAAAAAGCAGCTAAAAATGTCAGCA
AGGCAGCTGAAGTACTGCACCTGTTCATTGATGACAGCATTGATCTGCAACTACCGTTTG
CAACAGTAAGACAGCAAGCACTGAGCCTGCTGACCAAAAGGGATCTGGAATCTGTATGTC
TCTTCCTGAACGAGCAGCGACGATCGGTCGATGAAGCCATGTGGCAGTACTGCGACGAGA
AAGAAAGTCTGCGGAAAGGTTTGCTGCGAGAGTTGTTCCTATGTCTGCGCTTCGAAGGCT
GCGACGGCACCCAGCACTTAGCGGCCGCCTTGGCGAAAACACAAAACGAACTCAACGGCC
AGGACGCTCAGTTGCAAACTGCCGACACCAGACTCCTTTCCAAAAAATCACGTGAATTCC
TGCTGGATGGTGAAGGGAATATCCTGATCGATCGTTATGAGTGGTTCCTCTATCAACAGA
TTCCTGATCGCCTGAATGGCCAGCTGACGCTGCCTGATATCACTAAATACCGGGCACTCG
ACGCCGACCTGATCGACGGGGAACATTGGCGAAAAAACAAATATACGCTGCTTCAACAGA
GCCATTTTACAAAATTAGCGGAGGAGCCTGAAAAGCTGATCAAACAGATGGCCATGGAAT
TGGATACCCGTTTGTACGAAGTCGGCGAATATCTTGAACAGGAAGACAACCGGAATATCA
TCTTGCGTAATCCGCAGGGTAAACGCTTCTGGCGCCTGCCTTCGGCCAGCAAACATCATC
TGGTCAACAATCCCTTCTTCCAGCAAATTCCCACAACGGGGATTGCGGATGTACTGCGCA
TGGTTGATCGTGACACCGGTTTCATTGACTGCTTCGCTCATGTGCTGGGTTCCCAATCCA
GAAGCCGTTCCCATGAATATGACCTGTTGGCAATTCTGGTCGGCAATGCAACCAATCAAG
GCATTTACGGCATGGCACAGATCTCTGATCGTACCTATGATCAGCTCAGCACTATCCAGG
CGAACTATCTTCGCCTGGAAACATTGAATGCTGCTAACGACAACATCAATAACGCGACAG
CCAAGCTACCCATCTTCCGGTACTACAACATCCAGGAAGATGTGATCCACGCCAGTGCCG
ATGGTCAAAAGTTCGAAGCCCGGCGCGAGACCTTCAAAACCCGTTATTCGTCGAAGTACT
TTGGCACTCAAAAAGGTGTTTCTGCCATGACCTTGATCGCCAATCACGCTGCGATCAACG
CCAGAGTGATCGGCGCCAACGAACATGAATCGCACTACATCTTTGATTTGTTGATGAGCA
ATACGTCAGACATCATTCCGGATGTGCTCTCAACCGATACCCATGGGGTGAACCATGTGA
ACTTCGCGTTACTGGATCTGTTCGGATACCAGTTTGCCCCACGCTATGCCCAGGTTGGCA
AAGTGATCAATGACATGTTTGATGTCAAGGAAGACAAAGAACACCGAATTCAGCTGTGCT
TAAAAAAGCCAATCAATACCCATCGTATTGCGCAGCACTGGGATACCATCCAACGGATTG
CAGTATCACTTAAGCAGCGGAAAACAACGCAAGCCACCTTGGTGAGAAAGCTCTCGGAGT
ACAAGCGCAATCACCCGCTGCTGGAAGCCCTGACGGAATACAATCGCCTGGTGAAAGCGA
ATTATCTACTGTGCTACATCGATGATGCCAGTTTAAGAAACTATGTTCAGCGCGCGCTGA
ACCGGGGAGAGGCCTATCACCAACTGCGTCGGGCCGTGAGCAGCGTCAATGGGGATCAGT
TCCGGGGCAGTTCAGACGAAGAAATCCAGCTATGGAATGAGTGCGCTCGCCTGGTCACCA
ATGCCATCGTTTACTTCAACTCCAGGATACTCAGCCAGCTGTTGACCAGCTTCGAATACC
AAGGAGATACCAAGAGAATAGATATCGTCAAACAGGCATCCCCTGTGGCCTGGCACAACA
TTAACCTCAAGGGGACTTACCACTTCGAATTGAGCGAAAAATTGCCAGATCTGGAGGAGC
TTATGCGCTCAATCGAGGGATATTTACCCGTCAGCGAAAAGTAATACCCCTCTGGAGGCC
ACGGACGGCGCGGCCTCCAGAGCACTTTGTCGTTTTTGGACGGAAAATCCCTAGAACCCC
ATTATCTAAAAATACTTAATTGTCTTTTAACGTCGCTAAATTTTAAATAAATAAGTGAAG
AGTGTTAGTGGAGCCACTGATTTAAAGTTGGCAGAGTAAAACTTGAAGTGCGACATAAAC
CACCTAATTAATTTAAAGGGTTTATGGAGTATATAAAATTGTCATACCATCATCTTAACT
TTGAAGATCGTACTGCATTAATGCTTGAGTCAAGAAAAGAAGGCTTTTCAGCCAGAAAAT
TTGCTGAACTCATTAAAAGACATCCTAGTACGATCTATCGTGAGCTTAAAAGAAATAGCA
TCAATGACGTTTATCAAGCTCGATATGCTTCTGATAACACCTTCGCTAGACGTAGACGTG
GTCACAGAAAACTCAAAATCGATTCAATCCTCTGGAAATTTATTGTTGAAGCGATCCGTT
GTTTATGGTCTCCTCAGCAAATAGCAAAGCGTTTAAAGACATTTCCTGATTTGGATCAAA
CAATGAATGTAAGCCATACAACGATTTATTCAACGATACGAGCATTACCAAAGGGTGAGT
TGAAAAAAGACTTATTATCCTGTCTACGTCATGAAAATAAAAAGCGAAAAGCTAACGGTG
AACCTAAGGAAGGTGCGAATAAGCGGGGAAATTCTTCTCGGCTGACTCAGTCATTTCATT
TCTTCATGTTTGAGCCGATTTTTTCTCCCGTAAATGCCTTGAATCAGCCTATTTAGACCG
TTTCTTCGCCATTTAAGGCGTTATCCCCAGTTTTTAGTGAGATCTCTCCCACTGACGTAT
CATTTGGTCCGCCCGAAACAGGTTGGCCAGCGTGAATAACATCGCCAGTTGGTTATCGTT
TTTCAGCAACCCCTTGTATCTGGCTTTCACGAAGCCGAACTGTCGCTTGATGATGCGAAA
TGGGTGCTCCACCTTGGCCCGGATGCTGGCTTTCATGTATTCGATGTTGATGGCCGTTTT
GTTCTTGCGTGGATGCTGTTTCAAGGTTCTTACCTTGCCGGGGCGCTCGGCGATCAGCCA
GTCCACATCCACCTCGGCCAGCTCCTCGCGCTGTGGCGCCCCTTGGTAGCCGGCATCGGC
TGAGACAAATTGCTCCTCTCCATGCAGCAGATTACCCAGCTGATTGAGGTCATGCTCGTT
GGCCGCGGTGGTGACTAGGCTGTGGGTCAGGCCACTCTTGGCATCGACACCAATGTGGGC
CTTCATGCCAAAGTGCCATTGATTGCCTTTCTTGGTCTGATGCATCTCCGGATCGCGTTG
CTGCTCTTTGTTCTTGGTCGAGCTGGGTGCCTCAATGATGGTGGCATCGACCAAGGTGCC
TTGAGTCATCATGACGCCTGCTTCGGCCAGCCAGCGATTGATGGTCTTGAACAATTGGCG
GGCCAGTTGATGCTGCTCCAGCAGGTGGCGGAAATTCATGATGGTGGTGCGGTCAGGCAA
GGCGCTATCCAGGGATAACCGGGCAAACAGACGCATGGAGGCGATTTCGTACAGAGCATC
TTCCATCGCGCCATCGCTCAGGTTGTACCAATGCTGCATGCAGTGAATGCGTAGCATGGT
TTCCAGCGGATAAGGTCGCCGGCCATTACCAGCCTTGGGGTAAAACGGCTCGATGACTTC
CACCATGTTTTGCCATGGCAGAATCTGCTCCATGCGGGACAAGAAAATCTCTTTTCTGGT
CTGACGGCGCTTACTGCTGAATTCACTGTCGGCGAAGGTAAGTTGATGACTCATGATGAA
CCCTGTTCCATGGCTCCAGATGACAAACATGATCTCATATCAGGGACTTGTTCGCACCTT
CCTTAGAGAAATTTGCTCAGCTTGTTGATTATCATATGGCTTTTGAAACTGTCGCACCTC
ATGTTTGAATTCGCCCCATATTTTTGCTACAGTGAACCAAATTAAGATCATCTATTTACT
AGGCCTCGCATTTGCGGGGTTTTTAATGCTGAATAAAAGGAAAACTTGATGGAATTGCCC
AATATTATGCACCCGGTCGCGAAGCTGAGCACCGCATTAGCCGCTGCATTGATGCTGAGC
GGGTGCATGCCCGGTGAAATCCGCCCGACGATTGGCCAGCAAATGGAAACTGGCGACCAA
CGGTTTGGCGATCTGGTTTTCCGCCAGCTCGCACCGAATGTCTGGCAGCACACTTCCTAT
CTCGACATGCCGGGTTTCGGGGCAGTCGCTTCCAACGGTTTGATCGTCAGGGATGGCGGC
CGCGTGCTGTTGGTCGATACCGCCTGGACCGATGACCAGACCGCCCAGATCCTCAACTGG
ATCAAGCAGGAGATCAACCTGCCGGTCGCGCTGGCGGTGGTGACTCACGCGCATCAGGAC
AAGATGGGCGGTATGGACGCGCTGCATGCGGCGGGGATTGCGACTTATGCCAATGCGTTG
TCGAACCAGCTTGCCCCGCAAGAGGGGCTGGTTGCGGCGCAACACAGCCTGACTTTCGCC
GCCAATGGCTGGGTCGAACCAGCAACCGCGCCCAACTTTGGCCCGCTCAAGGTATTTTAC
CCCGGCCCCGGCCACACCAGTGACAATATCACCGTTGGGATCGACGGCACCGACATCGCT
TTTGGTGGCTGCCTGATCAAGGACAGCAAGGCCAAGTCGCTCGGCAATCTCGGTGATGCC
GACACTGAGCACTACGCCGCGTCAGCGCGCGCGTTTGGTGCGGCGTTCCCCAAGGCCAGC
ATGATCGTGATGAGCCATTCCGCCCCCGATAGCCGCGCCGCAATCACTCATACGGCCCGC
ATGGCCGACAAGCTGCGCTGAGCCATGGCTGACCACGTCACCCCCAATCTGCCATCGCGC
GATTTCGATGTGACAGAGGCGTTTTATGCGAAGCTGGGCTTTGCGACGAGTTGGAAGGAT
CGCGGCTGGATGATCCTGCAGCGCGGCGGTTTGCAGCTCGAATTCTTCCCCTATCCTGAC
CTCGACCCAGCTACGAGCTCGTTCGGCTGTTGCCTGCGGTTGGATGATCTCGATGCCATG
GTGGCATTGGTGAACGCGGCGGGAGCCGAGGAAAAAAGCACCGGCTGGCCGCGCTTCAAA
GCTCCGCAACTGGAGGCGAGCGGCCTGAGGATCGGCTACCTGATCGATCCCGACTGCACG
CTGGTGCGGCTGATCCAGAACCCCGACTGACCGCATGCCCGCGAAAATCAAGATTTGCGG
GATCAGCACACCCGAGGCGCTCGATGCGACCATCGCGGCGCGGGCGGACTATGCCGGGTT
GGTGTTCTATCCAGCGTCGCCCCGTGCGGTTACGTCGAATGTCGCGGGCGCTTTGACATC
GCGCGCAGCTGGCCAGATCGCCATGGTCGGTTTGTTCGTCGATGCGGATGATGCTGTCAT
CGCCGACGCACTGGTGGCAGCCAAGCTGAACGCGCTGCAGCTGCACGGTTCGGAATCGCC
CGAACGCGTGGCCCAGTTGCGCGCGCGGTTTGGCAAGCCGGTGTGGAAGGCGCTGCCCGT
CGCCAGCGCCAGCGATGTCGCACGCGCCGCAGCCTATGCCGGGGCGGCGGACTTGATCTT
GTTCGACGCCAAGACCCCCAAAGGCGCGCTGCCCGGCGGCATGGGGTTGGCGTTCGACTG
GTCGCTGCTGGCCGGATATCGCGGTGCCTTGCCGTGGGGGCTGGCAGGCGGGCTAAATCC
GACGAATGTTGCCGAGGCGATTGCGCGCACCGGAGCGCCGCTGGTCGATACCTCCAGCGG
CGTCGAAAGCGCGCCGGGCGTCAAGGATACCGACAAGATTACCAATTTCGCCTTTGCGGT
GCGCTTGGCCTAAATCGCGTCGATCAATAGGCGTCGTTCAGCGCAAAGATCGGCTTGCGG
GTGCGCCACTGCCCTCGGGTGAAGTCGGGAAAATCTAACGTGCGATTGCCCTCAGCAATC
GATTGTTCCGACAGAGGCGTGATCGCGCTCCAGGCCAGCGCGTCGTAAATGTCGATTGGC
ATCGGGGCCTTGGCCTTCAGCGCCTCGACAAAAGCGTGGATCACGAACCAGTCCATCCCG
CCATGCCCGGCCCCTGCCGCCAGATCGGCGTAGCGTTTCCATAGCGGGTGATCGTATTTC
GCAAACCAGCCCTCGGCAGGCTCCCAGCGGTGCGGCTGTGGGCTCTTGCCCTCCAGATAG
ATCGACTTGTTGACGTCCATCCACAGCCCCTCGGTGCCTTGCACCCGAAAGCCGCCAGCG
CCCGCTTCGCCCGGCAACGCGACCTTCAGGGTGCGGGTCTGCGGCGGGTAGCACACGCCG
GCATCGGCGCAGCCCTGGTACTTCACGGTCAGGGTGGTCGCGCTCGCGCCGGCCGCGGGC
GTGCCGGTGAGGGTGCCGAGCAATTCCTTGCGGTAGGTTTCGACGTCGCCGAAGAATTCG
TCGCGGTAGGCCTTGCCCTTCGGCAGCGCCATGGTCGCGCCGGTGAAGGCGGCATCGGCC
TTGACCGAGGTGCGGTGCCGGTACAGGTAATAGCCGTCGGCGATCCGCCAGCGCACCTCG
ATGCGGTCCGGCGCGGTGGCCTGCGCGGACAGGACGAAGACCTCGTCGACCGGCGGCAGT
TCGAAGTCCTGGGCGACGGCCGAGGTCGCGGGCAGCGCAAGCAGCAGGGCGAGCCCGGCC
AGCCAGCGGCGCAGGCGGATCGTGGATGCGGTCATTGGCTCAGTTTACCGGTCGGCTCTC
GGCGGCCAGCCATTGCAGGTATTCGGGCAGGCCGGACGCGGCTTCGACCGCGAGCAGCTC
CGGGAGTTCGTAGGGATGCAGTTGGCGCAGGCGTTCCTGCAGGGCGGGGGGCACTGTTGC
AAATAGTCGGTGGTGATAAACTTATCATCCCCTTTTGCTGATGGAGCTGCACATGAACCC
ATTCAAAGGCCGGCATTTTCAGCGTGAC
