# Supplementary material for: High Prevalence and Diversity Characteristics of bla NDM, mcr, and bla ESBLs Harboring Multidrug-Resistant Escherichia coli From Chicken, Pig, and Cattle in China
Source: Front Cell Infect Microbiol. 2022 Feb 7;11:755545. doi: 10.3389/fcimb.2021.755545 (PMC8859839; doi:10.3389/fcimb.2021.755545)
Supplement: Supplementary file 1 [file DataSheet_1.zip › genomics/7 NDM-5 nodes/w208-207ndm-5NODE_28_length_45539_cov_21.4372.fa]

>207ndm-5NODE_28_length_45539_cov_21.4372
ATCCCCTGGGCGAAATGCGCCTGGTAAGCAGAGTTTTTGAAATGTAAGGCCTTTGAATAA
GACAAAAGGCTGCCTCATCGCTAACTTTGCAACAGTGCCACAATGTGCGTAATGACCCCC
CTGACCTCCAACCCGTCCTCATCGTCATCAGGTATAGCCCTGAAGTTATCCAGCTTATCG
AGTTCCTGGAGACACCGCTTGGGGTGTAGTCGCAATCGCATGATCCTGAATTCTTGTTCC
AGGACACAGAGCACCAAAGACCCGTCAACGGGCGTGCCCCCAAAATCTACTATGAGCAGC
GCACCAGGCTTTATCCCTTCCCGGAAAGAGTAGGTATCACTTCGAAAAAAGAATACTCCC
GGCGCTCCTGTATTACAGTGCTGATCGAGTGACAGCCTGTTTTCCTGGTAGTCGGTTGCT
GGCGATGGAAAACCCATTTTTAACGGCCTCCGTTGGGGTTAAAAAGCATGAATGTCCGGT
TCTCTCCTTCCTGAGTGGAAATGTCTTTAAAAACGGTCACGTAGGTTTCAATCCACTGAT
TTGCTTGGCGACAACTCCAGTGAAAATTAATCAGCGCAAGCTGGCTGACAAAGGCTTCTG
TCGTAACTGTCTGACGACCGTTCGGCTCACGCTTAATGCTCGCACGCCAGGCTGAGTCAA
TTTCATAGTGTCTAGGCATGAAAAACCTCCGATCAATATAGCTGTATGCATATGGGTCTT
CCCTTGTTGTGGTGGCTGAAGGCATGATAATGGTGTATTTAATCGCCAGAGGTCACCGCC
ATGGACGAAAAGTCCCTCTACGCTCATATTCTCAACCTGTCCGATCCGTGGCAGGTAAAG
TCCCTTTCTCTCGATGAAAATGCCGGTTCTGTTACTGTCACTATTGAGATCGCTGAAAAC
ACCCGGCTAGCCTGTCCGACCTGCGGTAAATCCTGTTCTGTTCACGATCACCGTCATCGT
AAATGGCGCCATCTTGATACCTGCCAGTTCACCACTATTGTTGAAGCCGATGTTCCACGA
ATTATGTGTCCGGAGCATGGCTGCCTGACGTTGCCTGTTCCGTGGGCTGGCCCCGGAAGC
CGGTATACGTTGCTATTCGAATCGTTCGTTCTCTCATGGCTGAAAATCAGCACCGTTGAT
GCTGTCAGGAAGCAACTTAAGCTCAGTTGGAATGCGGTTGACGGCATTATGACCCGGGCA
GTTAAGCGAGGTCTTGCCCGGATAAAAAAGCCATTATCCGCCCGTCATATGAATGTGGAT
GAGGTCGCCTTTAAAAAAGGACATCGTTACATAACGGTGATCTCCGATCGCGATGGTCGG
GCGCTGGCCTTAACGGATGATCGCGGCACAGAGAGTCTTGCCGGCTATCTTCGCACGCTC
ACTGATGGGCAGTTGCTGGCTATCAAAACGCTCTCAATGGACATGAACGCGGGCTATATA
AGAGCAGCGCGTATCCACTTACCCAGTGCGGTTGAGAAAATCGCCTTTGACCGCTTCCAT
GTGGCGAAGCAACTGGGCGAGGTAGTTGATAAAACCCGTCAGAATGAACATCCGCACCTC
CCTGTTGAAAGCCGACACCAGGCAAAAGGAACCCGCTTCCTGTGGCAGTACAGCGATAAG
TGGATGACCGAATCCCGGCAGGAAAAGCTGATGTGGCTGCGTGCACAGATGAAGCTGACG
AGCCAGTGCTGGGCGCTGAAAGAGCTGGCAAAGGATATCTGGAACAGGCCATGGAGCGAG
GAAAGACGGAGTGACTGGCAGAGATGGTTGGCGCTGGCGGCTAACAGTGACGTTCCCATG
ATGAAAAATGCCGCGAAAACGATAGGAAAAAGGCTGTACGGGATCCTGAATGCGATGCGA
CACAGTGTCTCAAACGGAAATGCGGAGGCACTTAACAGCAAGATCAGGCTGCTGAGGATA
AAAGCCAGGGGATACCGAAACCGGGAGCGCTTTAAACTGGGGGTGATGTTCCACTACGGA
AAGCTGAATATGGCGTTCTGAGCCTTCCCACCATGATCGGGGAAGACCCATGCATATACA
GTATAAAGAATCAGTTTTATTCTTCAACACACTGTTTATTATGTTGTAACTACTCCCTAC
CTTCAGGTTCATGGTTCATTTTGTTAACGGTCTGTTGCTTCACAGCTTTGCTGATAGTCG
CCCGGCTACAACCCAGCACTTTTTGAATCTGGCTCCAGGAGCTGCCGCTCGCAATCAGCC
TGTTTATGGCGTCATAGCGAGACTGATTAACCTGGCGGCCTTTATACTTCCCTTCCCTTT
TCGCCCTGGCGATCCCCTGCTGCTGCCGTTCCCGGCGCTGTTCATAGTCTCGCCTGGCGA
CGGCGGCCAGCATATCCAGCAACATATCGTTTATGGCCGAAAACATTCGGCTGTCAAAAT
CATTGTGACCCGATGCGAGCCAGGTTGTCGGAACGTTGACGGCCACAACCCGGATATCTT
TCTGCCGGATCATTTTCTTCAGTGTGTTCCAGTCCTCCCCTACCAGGCGTGAAAGCCTGT
CCACATCCTCTACCAGCAAGATATCGTTTTGCTGACAATCTTTCAGGAGCCGGAACAACT
CAGGGCGTTCAAGCTTAGAACCTGATTCATTTTCAATGTAGTAGTTACAGATGCTCAGGC
CGCGCTCGATGGCGAAGGTATTTATCGTGTCCAGGGCGCGTGTTGCATCCTGTTCAGTCG
TGGATGCGCGTAAGTAAGCTCTGACAAAGCCTTTCGGTACTGTTTGAGTCATTATAGGGA
ACCAGTTCATTTTGAGTTAACCAGACACACCCATACAGTACCCATTTCAGTTGGTTCGGG
GAAGGCACACTCAAAAAGAACCAGCAAACAGACCCCAGCCCTATAGTGACAACGTCACAC
TAAAAATTTACAACATAAAGATGATGTAAAGACACACCAAGATTTACACCATAAAGCGCA
CATAAAGACACAGCAACATTTACCATGTAAAGACACCATAAAGATAAATATATCTTTATT
TGTGCTTTACATGGTAAAGCCATTGCATTATAAAGACACTGTAAAGACAAAAGTATCTTT
ACGAAAAACACACCATGTAAAGACATTCATATCTTTACATGAGCTTTACAACATAAAGAG
AGGGATTCTGAAATGGGTAAAATCTTGCTTGTCGTATCAGATAAAGGTGGGGTAGGCAAA
AGCACCTACGTGGCTAACACAGGCTCAATGCTGGTCAACAAAGGTAAGTCGGTAATTATC
CTGAAGACAGATAAAAACCACGATCTGTTGAGCTGGAACGAAAAGCGGACAGATAACGGC
TTACTCACTATCCCGGTTCACGCAGCTTACGGAAACGTCAGCAACGAAATTAAGCGCCTT
AGTAAGCTGTGTGAAGTTCTCATTGTCGATTGCCCCGGCCACGACAGCCAGGAGTTCCGT
AGCGCCCTGACAGTATCAGATATCGTGGTGACACTGGTTAAGCCGTCCTCTGATTTCGAA
AGCGAAACACTGACCAGTGTTACAGAGAAAATCCGCACCGCTCAGAAAGCTAACGCAGCT
CTGGAACCGTGGGTGCTGTTCACCAGAATCAACTCAGCGAAACCCCGCCACAGAAAAGCG
GCCATTGATCTGGATAAATTACTGCGTTCGGACAACATCTGGATTCAACCTCTGAAAACC
CGGATATCCGAGCTGGATGTGTATGAAAGCGCCTGTAATGAAGGGGCAGGGGTACATGAC
GTTAGCCGGGCATCGAGCCTTTCAACAGCGAAAGCACAGATTGAACTTGTGGCACAGGAA
ATTGGCATTTTATAGAAATATCAACAATATTCATCGAAATCTTTACATTGTAAATACACC
ATAAAGATACTATGATATTTACAATTAATGCATACCGTACAAGGGGAAATTTTCATGGCT
TTAAAACTAAACCGCCCGAACATCGATGAATCTCAGCAACCAGCAACAAACGCAGAAACC
GCGCGTTTTATCTCCGGCGCTACCAGAGCGCCTGTAGCGGGTAAACCAAAGTTGATGAAC
TTCAGACTGCCAGCGTACTTTGAGGAGATCCTGGAAGCGGAGGCGCAGAGAACAGGCCAG
AGCAAGACAACCGTTCTAAAGGCAGCGCTGGCCGCATTCGATAACCTGGACGAGAACCTG
AAAAACCACTGGCTGCTTGAATCTGCAAAATTAGGGTAGCGTTATGGCTAAGAAAAAGAG
ATATGTTGTGATGGTTAGAGATAAACCAAATACAGCGGCAATCAGCGATTATTAGCCTGG
TTAGTATGGTTCGCTAACAGGCATAATAAGGCCGTTGCCTATGACTGCGGAGAATGGATT
GTCGAACCATCACATTGGTTAAGAATTGGAAATCCAAAATAGAAAGAAACCTAAGGAAAG
AAAAATGTTCATATTCAGATATATTAAAACTCTTATTAATATCTACTTGTTATACATCCA
ACCGATATTGGGGATGTTCCTTATAGGTATAGGCTTATGGGGGTTCTATGCACCTGATGA
GGGAACTTGTACTAATCTCAATATTGAGTTATGCGCTGTATCAGCTATTGATGTTCTGAA
GCCTGCTATTTTTGTATTTTTAGGCATTATTACCGTTGCCGGATGGTACTTTACCGAACT
TCAGCCGAAGCTAAGGGGGGAGGGCAAGTATATGAAGGTAAAAACAGGTGTAAAACCGGA
AGATTTCGTTAAGTAAAAACCGAGCCTAAAGACGTTAACCGTGGGGGATTTATGAATAAA
TCATGGCTTGAACAACAGGTGCAAAATGAAAAATTAAAAAAAGTACAGGAAGAGAAAAAA
GATGGCACTATCCAAAAAGGATTGTACAGGGTTCGTATAAAAGACAAATACAGGTGGGAT
TTGTGGGAAAATGATTTCAGAGTTGTTATTGCTTATTCGAAAGATGATGCAGAGCTAAAA
TTTACAGAAATGACAGGTTTTAATGAGCATTACTATATAGAAAGCATTGAAAAAATAGTG
CTTTCAGATATAGAAAAAATCTTACTGGAAAACTGAAAAGATAGTTATCCAGAGGTTTAG
TTAAATAATGGCGTCAGTTTTTCAACCAGTAGCAGATCGCTTAAACCGTCTAAAGAAACA
ACTTCTATACCAGAATCAACAAGTGAATCAACTCCACATACTTCACCGAAGCCGATAACC
ATAATCGGCTTTCGGTCTATCAAATCAAAAATCACCAAAGGCAATATTACACTGTTAATC
GCTTCAAACTCCTGAAAAAACATTTCAGAGCCGTATTCGCTGGCAGGAAAAAGAATCTCA
CTTAATCTCAAACCATAAAAAATATGGTAGTGTTCTTTAAGGTTATCCTTTAAAATATTA
ACAGCCTTAGAATATTTTTCGTTAATAAACTCTTTAACCTGATATTTCATAACTCTCTCC
AACAAGAACCGACTGTAGGTCACCGGGCAAACGTTGCGGAATGGCGTCAGAGACGTCATT
TTGCGGCGTTTGCCCTATCCTGCATCGCAGTGAAAAGAACTCGCCTCGTGCGCTATGATT
AACCGATGATAAAAGGCTGAAAGAAGCACTGCAAGCCGACTGGATAACATTGTTGCTTCA
CGGCTGATCATCATTGGTTGCCTCAGTGCTAGTGTGCTTTGCATCAGGAACCAGAAGACG
ATACCACGGCATTTTTTTGTTAAGCAGCTCCATCAGGGGAGTGGCAAACAAACTCAATCC
CCACAGCGTTACGATTACTGGAATCGTGAAATTTTGCGGCGTCCAGAACTGGCGCTCAAG
GTGGAACCATGTAACAACACAGAGCATTCCACCAATCCAGAAAATAGCTTTACTGAAAGC
CCCCAGGACTGCCAGAGAAATAACAGAGACTAAATGCAGTGCGCCAGCCGTAGCAAGACG
TAGATAAAACCAGAACCATTTAGCGTGCCGGATAACCGGGTTACCGTTCGTTTCTCGCAA
TCGTTTTTTACGTTCCCGGATGATTTCTTTTTTCAGCTTACTTCGTTCGGCTCCCTGCGG
AAACTCATATATTTTAGCCATGTTTTGCCTCACTTATTCTTTTTTGGTGGAACGACTTTG
TCAAACTCCTCTAAAAATGCCATATCATCTTCCGAAAAGGATGAGGATTTTTCATTTATA
CTAAACTCAAATCTAAGCATGTGAGCCATTCTCCCTTTTTTCCCAACAACAGAGAAAGAT
AACTGATTTATTTCCGTTTTCTCAATTATCTCATTAATGCTTTTATTGATAACATCACGA
ACAAAAAATGAGTATTTAGGATACTTATATTTCTTCTCCCCTTCCTCAATAGTATAAAGT
CCCATTTCCTCTTTTAAATCATCCACGGATATATCAAAAGATTTTTTTGAACTATTCTGA
CTGTAATATTTCCTAATGACTTGATAAAGGTTTGTTGAGTTTACACTGTTCAACAACACA
ACTGATTTCAATACCTGAGTGGTATATCTATTTTCAGAACCAATCAACTTAGAAAAATAT
CGCTTAGCTGTATTTGTGAATTTTATCCGTACAGTTGCAAGATGATCGTAATAGGCACAG
AATTCTGTTAAGTTTAAATCCAAGCGATCAGGTATTTTATTCTTAGATGATAGTATCCCA
AGTTCATCAGCCAAATTTTTTAAATCATCTCTGTTTAAAACTAACGTAGTTGAAGAAAGA
ACTTTAGCTCCCTCTTTCAGAGCTGCATAAGAGGCATATTTATCTAAAGAAGTAGCTTTT
GAAAAAAAGTCAGCATCAACCTCCAAAATATCATCATCTAACATTTCCTTTGTATCAATC
TGGCAAAGAGCCAGAAAAAGCACTCTTTTTGCTGAAAGGGAAAGGGATGCAAGAGTTACC
CCAACTTCATTTCTATGTCTAACTTTCGTTAATCCCGTTACTGTCTTCACGATAAGCCTC
ATATAACCTTTCCTATGTAGGCAAATCATAACCCCACAAAGGTTGTAATTCAAGACAACA
ATACAACCTTTAATTAAAAAACCTCTCACCTTTAGATATGAAGATCTGAGGATCTTCATA
TCTAAAGATAGCAACAACCGCATGTTTCACTTGATGTTCAGTCAAACTGTGGAAACCGTT
AAAAATCTTCTCACCTTACGTGAAAAATCCTCTCATCTTTAGTGAAAAATCTAACTACCT
TAACTTAAAAATCTTCTCACCTTACGTGAAAAATCCTCTCACCTTACGTGAAAAATCCTC
TCACCTTTAGCAATTTTTTTCCATAATTTTCAGGTAATTGAAGCGAGCTAAGTTTTTAAG
TTTTTAAGATCAAGAAGAAAATATAAGGCTTTTAATGCACAGCGTCTGTGGATAACTCAG
CATAAATCCAGAGGATAGATCCGTCTGGCCTCCCTGAGCACTGCACCACCAAAAATTGAG
CAAATATTAACCTTAGCGCGTAAGTGCTCTATTGAAACCCCGTGGAAATTCCGCTTCCTC
GCTCACTCGCGGGCTTCGCCCTGTCGTTCGGCTGCGGCGAGCGGTGTAATCTCTCTAAAA
GATCCAGACGGGATCCTTTTCCGATCCAATTCTTAAATGCTCTCAAAAGCCCTCAGAGGC
GTTTTAACCGCTTTAACCCGGTCATGGTTCAACGGAGCGGGTAAAATGCGCTTAGAACGT
CATACAGCTCGTTTTTAACCTGATCCCTAATCAGGGGGTATAACAGAGGCGGCCAAAAAA
TCCGGCCTTGCTCGTCAGAGTATCTACCGCGCATTATCCCCGAACGGAAACCCGACCATC
ACAACACTTGCACAGCTTGCAGCAGTAGCCGGGTTACAGTTCACTCTCAGTAAGCCCAAC
CACTAACCTTTCAGACAAGCCCCTCATACCGGGGGGATTATTTCTTACGCCAGCAAAATT
TCACGACCGGCGAGGATGGCCAAGTGTTTTTTGCTGGCAATTTTCGTGCAGCAGCTGGCG
CCCGGATTCATTTTTTGCTGTCAGGCATCAATCGGTTTCAGCAACCCGCCCCGTAATTCG
CTGCTAACGCATCTCATAACGCGCAGATACAGCGCCCCGCGCCAGTGTTTCACACTGACC
CGGCGTACCGTTCGCAAGCTCACGCGCTAACTGCGACAGGCTAAACATCGTCTGATAGTC
AGAAATTGGCCTGGCAGGGGTGAGGGGGGTTATCGCTCTCATTCGGGCTTGTTGGTTCGC
CAGTCCTGGCGAACGTCTCCGGCGCGATGTTACGACAGCGCATTATGTAACTACAGTTCG
CGCCTCTTTCGGAAATCCCTTCATGCGCGGTAAAGCAATATACATCTTTATGTAATCTTT
ACAATGTAAAGCATTAAAAATGATTCCATAACCATCATTTGATGGTATAATGAATTTGTT
GGTTGGGAATGGTTCCCTGCCAGATTCCAGAAGCCCACACGGGCGGGAGCGAAAAATGAA
TATTCAGGAAGCATTAAACGTTTTTGGTTTATCCGGTGATCTGACTGAAAAGGACATCAA
GGCGGCATACAAAAAAGCGGCTTTAAAATATCATCCAGACCGCAATCCATTGGGTGCCGA
GCTGATGAAAGCAGTAAATGCTGCGTTTGATTTTCTCATGGCTAACATTGATAAAATCAA
TCAGTTTCAAAGCACTGATGAAAACGCACGTTACAACTACGGTGAAGATCTGGAAAAAGT
TCTGAATACGCTTTCCGGCCTTACAGGGATTGTCTATGAAGTTATTGGTAATTGGGTCTG
GATTAGCGGAGAAACTAAAGAACACAAAGACATTTTAAAGGAAATGGGCTGTAAGTGGGC
ATCTAAGAAAAAACAATGGTTTTACCGTCCTGAAGAACACAAAAGCCGCTGGAACCGTAA
AGAACACAGCATTGAAGAAATTCGTGAAATGTATGGTACAGCGGGTAAACGTAAGGCGTC
AGGCTGGACACGTGTAGAAGCAAGCGCATAACCGGAATGGGGGCGAAAGCCCCCTAGAAC
ATGGCAAAGATTGATTCGGAGACACGTTGATGAAAAACAAGACCATAACGGAAGCGGAGC
TGATAAACATTTTTGAAAGTTACGGAGCCTACATTTGCCCGGATGAGATCGAAGTTACAG
CCAAAGAATGCAATGAAAATGGTTCAGTCTTGCACCGTGGCTTAAACGCAGAAGGATGGG
CGCATCTTTTTGCGAAGGAAGAAGCATATCAGCAGGAATGCGAAGCCCAGGAAGCTGCAA
GTGATGATGGACACTTTGATGAATAGTCTTAAAACTGCCGTAATTCGATTTACGGCTTTT
TTATTGAGTTCAAAAGGCTGAATCGATGAAAGAACAGAAAAATTTCTTTGAACGGTATAA
ACCGGTGTTTGAAATCGTTTGTCGAATCCTGGGGAACGGCTGGCGTGTAAATCTGCTCGA
TGATTGCCAGTACAGGATTAAGCTAACCTCACCTGATTTTAAAAATTACTCTATACATAT
TCGAATGGAGAAAGGAAGGTTAGTTATCATTGGAAGCGTAGATAGTCGCAGCTGGAGAAG
TCCTTACCATACTTGCACAGTATCGCCAGAGCGTAACCCTGTAGAAATCGCCGCCGATAT
TGAAAAGAAAATCCTGTCGGATGCTTTAGATAATGTAGATATGGCGCGAGAGTATGAACA
ACAGTTACAGCAAAAACGCGAGAAAAAACTGATCCTGAAAGGAATGCTATCTCGTTTAGT
GCATCTTGAAAGCTGGCATGGGACATTGACCGGGTTTAAAGTTGAGAATGGGTTAGATGG
TAACGTATCAGAACGGGGCGACGGATATGAAATGGTAATTCGTGGCCTGAGTGTAGATCA
GCTCATAAAGGTAGCGGGGTTTATTAAACAGCTATGAGGCAAAAAATGAATGAAGTCCTG
AGCGACAGGAAAAACAAAGGTAATGTAACATACAGGATTGTTGTGTCTGAAGATGCAACA
CGTTTGTTTATTGAACTTGAAAAACTGATGAAGGTACGCTCTAAAGAAGCGGATAAAAAA
ACAACTAAAAAGATTGTTTTCCAAAAATCATTTTATTACGAAGAATTCTCGAACGTTAAA
GATGAAATTGATGATCCAATTTTATTGAAATTCTATACAGATACTATTGTGAAGGTACAA
AATCATGAGTTTTAAGCCAACACCTGAAGAGGTGAAACAAGCACGTATTAAAGCTGGCTT
TACGCAGCAGGAAGCCGCTGAACGGTTTGGTTTTACGTTATCAGCCTGGCAAGCCAAAGA
AACATCCGGTAAAACGTCTCGTGGTTTAGCCGCTGGTACGTATGAATTACTTTTGCTCCT
GGCTGATGAACATCCAGATTACCAGCTCGTTAAGAGAGAAAAAAATCAGGATAAAGTGAC
TAAATAAATTGCATTACCATCATATGATGGTATAATTTATTTGTAGGTCGGGAATAGTTC
CTTACCATGATCCAGTAGCCCAAACGGGCGGGAGACTAAAATGAACACGTATGTTATCAC
TTTCCAGGCTTTAAACACTAAGAAAGAAAAAATCACCTGCTCTGCTTTTGTCCATTCAGA
AACTCTCTTCCTTGCCGTTCATTCTTTCGAAGATAAAAATCGCGGTCGTGGTTATGTTAT
CACGTCTGTTAGTGAATTGTTGTCCGAGGAACTGACGGCGAAAAATTCCCTCAAGAAAAA
TATTAACTTTTGGTTTAATGAGTGTGGTTTAAGTAAATCTGAGGTTATAAACGAAGTAAT
TAACTGGAAGAATTTCGCATATACCCTTAAAGAACTGGAGGAAGCCAAAAATGAAGCGAT
AAGAGAACTGCGGAGTTAATCAATTAGGGGTGGTATCAGGTTGTGGAGGCAACCTGATAC
CGTGACACTCAATTCCCTCGCGAGGAATATAAAATGTCGGAACGCATGTTATCAGCAATA
CAGACTGTTGAAAAGGGTGGGCGTCCGGTTTTTCCCTTGATGCCATTCTCTGCTTTTCCT
GAGTACATGGCATTACTCAGAAAAGCCCTGGAAAAGAAAGAAACAAAAGCACTGATAGAA
AAACAGGAGGTGCTATGAAAAAACAGGAGTTTTTAGATTTTATCAGTGCAGAACAGAGGC
GGGGAGCTGTCCGGTTTTCGCTGGGATTTAACAGCAAAGGGGAAATTGTATTGCACTGGA
CTAACGAGGCCGGGTTAAGAGTCTGGAGTATACTAAGCGGTAACAGGGGAAAAAGTCCCA
GCCGGGCAAACCGGGAAAGAATGAGTAACCTCCGCCGCTGGCTCCATGATGCCCGGCAGG
GCATGGAAGGCGACACACCAGAGGCAGAATAAAATTCCCGTTCCTGAATCGCCGAAGCCC
TCCCGTTTACGGGAGGTGCTTTTTTTGTATATTCCGTAAAACAGCGCTCGCGCCCCCTGC
CAGGCCATTCGCGTAGCGAATTTATTTCCGCCCAAGTTAGCCGCGAATCCGTTGTCTCCG
GTCGCAGACGCACCAGATCACAGCCACGATAGCCTTTCATTTTTTGCATTTCGATGGACG
CTGAAGCACAATTTATGTGTGGAGGTAGTTCACTGCGATGCAGGATAGGGCAAACGCCGC
AAAATGACGTCTCTGACGCCATTCCGCAACGTTTGCCCGGTGACCTACAGTCGGTTCTTG
TTGGAGAGTTTTATGAAAAAAGTTCAATTCAGGATTGAAGAAAGCCAACATGATGATCTA
CTTGATTGTCTTAAAACACTTTATCCAGATGAACCGGGTTTAACCGTGGCAAAAGGAATG
AAGCTGCTTGCCAATGCTTTACTGAAAAGCAAGGTTAAAAATGAAGATGTTAATGTGTCA
AAAGACAATGATGATTTTATCAAAACCACAATGTATTTGACAGGGAAACAAAGAACTTTA
ATAGAGAAAGCGGCTCATCGTCATGGCTGGAATTTATCCAGAGAATGTCGTTATCGAATC
CAGACGACACTTGAAAATGAACTTGATTTTTTCGATCAGGAACTTCTGGTGATGAATCGT
TGCCGTAATGCAATAGATAAAATAGGGCGAAACTTTCATTATATTATCGTTAATGATAAT
GCCAGAGTACTTGATAAAGATGGGTTCTATCAGGACGCTGAGCGGTTGAGTTCAGAGATA
ATGAGTCTCAAAAGTGAGTTTGAAAACTACATTATGTTATGCAAAGGGCGAACTGTTTCT
AACAAGGTTGAGGTGTAATCATGGGCGTTTATGTTGACAAGGAATTCAGGGTTAAGCGTA
AGTCCTCTGAAGCTGGCCGCAAGTCTGCTTTCGCCCATAAAGTTAAAAATGGTGGTAAAA
ACTATCAACGCAACGTTCAGGAACGTATCAACCGCAAGGGTGCCAGTAAGGAGGTTGTTG
TCAAAATCTCAGGAGGTGCGATTACCCGGCAGGGAGTTCGAAACAGTATTGACTATATGA
GCCGGGAGTCAGAGCTGCCAGTGATGAGTGAAAGCGGTCAGGTATGGAAAGGTGATGAGA
TTCAGGAGGCTAAAGAGCACATGATAGATCGTGCTAATGACCCTCAAAATGTTTTCGATG
ATAAAGGTAAGGAAAATAAAAAAGTAACCCAAAATATTGTGTTTTCACCGCCTGTATCAG
CAAAGGTAAAACCTGAAGATCTGCTTGAGTCTGTCAGGAAAACGATGAACAAGAAGTACC
CAAATCATCGTTTTGTGCTTGGCTATCATAACGACAAAAAAGAACATCCACACGTGCATG
TCGTTTTTCGTATTCGTGATAATGACGGTAAACGAGCTGATATCAGGAAAAAAGATTTAC
GGGAAATTCGTACAGGTTTTTGTGAAGAGCTGAAGATGAAGGGCTATGACGTTAAAGCCA
CTCATAAGCAGCAGCATGGACTTAACCAGTCTATTAAAGATGCGCACAAAACAGCGCCAA
AACGACAGAAGGGCGTTTATGAGGTTGTTGATGTTGGCTACGACCATTATCAGAACGATA
AAACCAAACCAAAGCAGCATTTCATAAAGCTTAAGACACTGAACAAGGGCGTGGAGAAAA
CATATTGGGGGGCTGATTTTGGTGAGTTAACCACTCGCGAGAACGTTAAGAAAGGTGATC
TTGTTAAGCTGAAGAAGTTAGGACAAAAGGAGGTGAAAATCCCTGCACTTGATAAGAACG
GTGTACAGCATGGCTGGAAGACTGCACACAGGAATGAGTGGCAGCTAGAGAACCTGGGGG
TTAAGGGCATAGGCAGAATCTCTTCATCCAGTAAAGAGCTGGTGCTGAACAGCGCGGAGA
TGATTAAGAAACAGCAACTCCAGATGAGAAATTTCTCGCAAATAAAACAGTCGATGATTC
AAAGCGAACAGAAAGTGAAAATCGGAATTCGTTTAGGATAATTCATACTCTCCGGTAACT
TATTGATTAAGATCGATTTATTTATCTTGTTAGCAGAGTTTTTGTAAAAAGTAACTAGCG
GTAAAAAATTTAGTTAACTTGACTATAAAATAAGCGCATGGTGATCAATCGATCTGCTTT
TTTGTTATCAAATAGCATATGTATCTAGATATAAATAAAATACAAGCACAAACAAAATGA
AATGTGTCGTAAATGCGATCTAAAGATCTGCTTGTGTGGTTGAACGCAGCACATGTAGCT
GATAAAGTTTTTATGAGATGTAAATTTGTCCTTTTGTTTTTTTTCTCTGATTCGGGGTCA
TCCGAGTCGAGAGAGCGCCTGAAAGGAAAAACTATGGAATGGTATGTTTTGCAATTCACC
ACTACGAGATTTGCAGCAGTTTTTGCTCATCTCGAACGCCTGAACTTCTCTTACTTCTGT
CCTATGGAGACTGAAAGGTATCGTCGCCCGGATAAGATAATTTCATATCGAGAAAGACGT
TTGCCGCTTTTTCCCGGTTATCTTTTTATCCAGGCAGATTTTGAAGAGGTTCATTCCACT
ACAATAACTGCTATCCCTTACGTACAACGCTTTATCTCATTTGGCGGTGAGCCTTTACCT
GTACCAGAAGATGTGATGGCGGAGCTTTTGTACAGACAATCACATACAACAGCTCAGGCA
AATCTTTTAAGGAAATCAATTCCACACGATTTTGCTGAAATTCTACTCATGGATAATCCG
CAGCAAAGAAGTATGGCTTTCATCCACTACATCACAGAGAGAAGCTTAACCCACAAAATG
AAACGGAAGAAAAATGACTGCTACCCGAAAAAAAACCGCAACGAGACGCAAGCCCCAACG
TAATACACTCTACCTGCCCTCAGCTTCTCGTGAGGAACTGGATAAAATTGCTCTGGAGAT
TGGCTATCGCAGGGGGCGACGTATTTCAAGCTCTGGTGTTGTCCAGTACCTCATAAAAAA
ATATTCCAGCCAGGCTATTGAGGAGCTGATAAACGAAGACGATGAAGACGATGACGACTT
CGATGACTAACCATTCAGTCTAAACTTTCCGCGCTGTTCTGGCCGGGAGAAAATCATGTT
ATCTACTACTGCTTTTGCGGCGCTTGCTTTGCAATGCGCGGCCAGCGTTCATCCCGATAC
TGCGCATGAAGTTGCAAGGGTTGAATCTGGTTTTAACCCATATGCTATTGCCGAGATAAT
ACCGAAGGTTGAACGTAAGCCCGGTGACAAAGGCGTAGTGTCCTACTTTCCCAAAACTAA
GGAGGCTGCACTCCAGATCGTAAATCAAATTGAATCACGAAATCATCGTTACTCAGTCGG
TCTTATGCAAATAACGAGTACGAATTTTGCAAACTTCAATACAACCGCTGAGAAAATGTT
TGACCCCTGCGAAAATCTCAAGGTTTCAGAGCAAATTTTGGTGGATTGTTATAAACGTGG
TGGCGATATTTTACGTGGCCTGAGTTGCTATTATTCCGGCAATCCAGAAACAGGAACTAA
ACCTGAATCAGATTTTAATAACACCAGTTATATACAGCGCATAGGGTTTAATCCGCCTGA
TAACAAAAAAAACTGGGTGGTTCCTTCAGTTAAAGATGCAATCAGAAAGGAGAATGTAAC
ACAGAGTATCAAACCTAAAGAAGTTACCGTATATCCCCAATATGCCATGCGTGGCACTGT
TTTAGATGAAAAGGAAACAAACGATGTTAAAACTCAATAAACGTTATTTAACTCTTTCTG
TATTTATGGCTGCATTGATGCTTTGTGTAGCAGAACCCGCCTTTGCTGATGATGTATCCA
CTAAAACAACTGGCTTCTTGCAGAAGATTATCGATTTTCTGACGGATATCCGTAAGCCAG
CAATCACCATCATTGCGCTGGTAATTGGTTATATCGCTATCTTCTCACGCCAGCATGCAG
CGTGGATTACGCCTTTAATTATCGGGATTATCATCTTTATTGTTGCGCCATATCTGCCTG
ACTGGTTAGCGTAATATGTAATAAAAGGGGGCGTAAAAATGAGTACCGTTTTTAAAGGGC
TGACACGCCCCGCTTTGATTAGGGGGCTGGGCGTTCCGCTCTACCCCTTTCTTGGAATGT
GCGTTATCTGCGTTTTGCTTGGTGTCTGGATTCATGAGGCTATGTATGCCCTCATCCTCC
CTGGCTGGTATGCCATCAAGCGAGTTACGAAGATAGATGAACGCTTTTTTGACCTGCTTT
ATCTGCGAATGCAAATCAAAGGTAATCCTCTGGCAAACAAGCGCTTCAATGCCGTCCATT
ATGCGGGGAGTTCGTACGACGCAGTCGATATATCGAAAGTGGACAATTTTATGAAGCTTA
AAGACCAGTCTTCTCTTGAAGAGTTAATCCCGTATTCATCACACATCACTGATAACCTCA
TTGTTACCAGAAACCATGATCTACTGGCGACCTGGCAGATTGACGGAGCTTATTTTGAAT
GTGTAGATGAAGCGGATCTAGCCTTGCTTACTGACCAGCTCAATACGCTGATACGTAGTT
TTGATGGGAAACCCGTTACCTTTTATACGCATCGTATTCGGGTTAGAAAAGAAGTGCGAC
CTGTATTTGACAGCAAGATCCCATTCGTCAACAGAGTGATGAACGATTATTACGAATCGC
TTTCGGCGGCTGAGTATTTTGAAAACAAATTATACTTAACCGTATGCTATAAACCGTTCA
GCGCTGAAGATAAAGTGACGCATTTTCTTTCAAGGAAAAAGGGTAATAAAAATATCTTCG
AAGAACCCATTAATGATATGAATGAAATATGTGGCAGATTGAGCACCTATCTCTCCCGGT
TTCATTCCCGTCGTCTTGGGTTATATGAAGAAAATAATATAGTTTATTCAGAACAGCTTA
CGCTGTTCCAGAAACTGCTATCCGGGCGCTGGCAGAAAGTCAGAGTCACCAATAGTCCGT
TTTATACATACCTGGGTGGTAAAGACCTGTTCTTTGGTAACGATGCTGGACAAATCACTG
CCTCTGACCATGCCCGGTACTTTCGTTGCATCGAGATCAAGGACTACTTTCAGGAAACGG
ATGCCGGAATTTTTGATGCACTGATGTATCTCCCGGTTGAGTATGTACAGACTTCCTCTT
TAACTCCGATAGACAAGCAGTCTGCAATCAAGGCGCTGGATGATCAGATCGACAAACTCG
AAATGACCGATGATGCCGCTAAATCCTTGCTCGCTGATTTGAAAGTTGGTCTCGATATGG
TCTCCAGCGGCTATATTTCTTTCGGGAAAAGTCACCAGACACTGATTGTTTACGCAGATT
CGCCGGAGCGTCTGGTGAAGGACACCAATATTGTAACGACGACCCTGGAGGATTTAGGGC
TGATCGTAACCTATTCAACCTTGAGTCTTGGCGCAGCGTATTTTGCTCAGTTACCTGGTA
ACTACACGTTACGGCCACGCCTGAGTTCTATCAGCAGTCTGAACTTTGCCGAAATGGAAA
GCTTCCATAATTTCTTTACGGGCAAGGAGAAAGGAAATACCTGGGGTAACAACCTTATCA
CCCTGGGCGGCTCAGGAAATGATATTTATAACCTGAACTATCACATGACTACCGAGCATC
AAAATTACTTCGGTAAAAACCCCACGCTGGGGCATACCGAAATTCTTGGTACGTCAAACG
TGGGTAAAACGGTAGTGATGATGACTAAGGCTTTCGCCGCCCAGCAGTTCGGAACGCCGG
AGTCTTTTCCACCTGAGAGGAAATTAAAGAAGTTAACTACAGTATTTTTCGACAAAGATC
GGGCAGCGGAACCCGGTATACGTTCAATGGGAGGTGCTTACTTTCGGGTGAAAGAAGGAG
AGCCGACTGGCTGGAACCCTGCGGCTTTGCCACCAACCAAACGAAATATTTCCTTTATGA
AAGACCTGGTGAGGCTACTTTGTACGCTTAACAGTGAGCCGCTTGATGATTACCAGAACC
GCCTGATTTCTGATGCCGTTGAGCGCCTGATGCAGAGGTCAAACCGCTCTTATCCGATCA
GTAAGTTGCGACCACTCATTCTGGAGCCTGATGATACTGAAACCCGGCGGCATGGGCTTA
AAGCACGCCTGAATGCCTGGGTGCAGGGAGGGGAATTTGGCTGGGTGTTTGATAACCCGG
ACGATACGTTTGATGTGGACAACCTGGACGTTTTCGGTATAGACGGAACGGAGTTTCTGG
ATAACAAAGTACTTTCCAGCGCCGCTTCATTCTATCTCATCTACCGTGTCACCATGCTGG
CTGATGGCCGCCGACTCCTTATCTACATGGATGAGTTCTGGCAATGGATTAACAACGAAG
CGTTCAGAGATTTTGTTTATAACAAACTCAAAACCGCGCGTAAGCTGGATATGGTGCTTG
TCGTAGCGACACAATCGCCGGATGAACTAATTAAATCACCTATCGCGGCTGCCGTTCGTG
AGCAGTGCGCAACACATATTTATCTGGCGAACCCCAAAGCGAAACGTAGTGAGTACGTAG
ACGAGTTGGAAGTGAGAGAACTTTATTTTGACAAAATTAAAGCCATTGACCCGTTATCTC
GTCAGTTCCTGGTCGTCAAAAACCCACAGAGGAAGGGGGAAAGTGATGATTTTGCGGCTT
TCGCAAGACTGGATTTGGGAAAAGCGGCGTATTACCTACCGGTTCTCAGCGCATCGAAAC
CCCAGCTTGAACTGTTCGATGAAATCTGGAAAGAGGGTATGAAGCCGGAAGAGTGGCTTG
ATACCTATCTGGAACGTGCAAACCTGATTTAAGGAATCCCTATGAAAAAGCATATCGTTG
CGGCACTTATCGCCTCTGTTACGGTTATTTCTGGTGCTCAGGCTGGTGTTCCCGTTGCCA
TTGATGCAAACCCTGAATGGGCTGTCGAAGCGCAGCGCTGGACAGAACGCCTCAAACAGT
GGCAGGACACCGTGAACCACTACCAGAAACAGATTAATGCCTATAAGCAGGAGCTGCTGA
CCAAAACGGGCATTCGTGATGTTCAGGGACTGGTGCAGTCTGCGCAATCTGTCAGTAAGG
AGCTGGAGAATATTTACGACCAGGGGAACTCCTTCATTGATGATTACATTAAGAACCCGG
AAGCCACCCTGTCTGAGCAAGCCAGATCACTACTGGCCGATTATAAGGTGACAAACACCT
GTAAGGGGCTGGGATATACGGGCGACCTGGTGCGGGGCTGTGAAGCCTCGTTCCTGTCCC
AACTGGCGGGGATCGAGTACGGCAATAAGCTGGAAAGTAAACTGCGTGAAGATAATCAGG
AAATGGCCGACCTTATCGACCAGGTGAAGAACGCCCAGGACACGAAAGCCACGCAGGACG
CGACAAACGCTGTATCTCTGGCAAGCCTGAAATTTAACAAGCTCAAATTTCAGTATGAAA
TGTATCGCGATAAGCAGCGCGATCTTGCAGAATACAAGGAGAAAATGTTACAGGCTGCTT
TCCAGGAGAAACAATTAGGGGCTGTTAATAAAGAAACTCCAGTTGTTGATTATAAGGCAG
CATTTGAGCAGCAGAGTTATGAAATGAACTGAGGGGGCATTTTGAAAAAATATGGATTAG
TTGCGGCGTTGGGGCTTACATTCTTTCTTACCGGGTGTGAAGAGGTTAAATCTGTAGACT
GGTGGCAGTCTCACGTAGACGATGCAACGAAAAAAGTAGCTGAATGCAAAAAGTCTGGGA
GTGATAGCGAAAATTGTAAAAACGCTAAGGAAGGTTTGTTTAGGTATAAGCAATTACATC
CTAAGCATGTTGACTATAAAGATGCATTCAAAAATGTATTGGGTAAAGATGGAAGTTAAA
AGGAGCCACTATGGCAACTTCTAGGTATTTCCAGGCCGCTCATGACGTTATTGTTAAAAC
TCTTGACCAGTCTTTGACTGGTCAGTTAGATAACTTTTCTTCAATAGCGTCTCAGTTGGG
TAAGTATGGTATTTCCATTTATATATTGTGGTATGCTTATACCACAATAGTTGGGAAGCA
AAAAACCGCAGTGCAGGATTTTTTATGGAATCTATGTCGATTCTGGTTAATTCTTGTTTT
TGTCAAAAATATGGGGGGGTGGTTAGATAGTGCAACTCAGGCCATTGATGGGCTGAAGGA
AACATTTGCAGGAGGTGATCCTTGGAAATGGGTTGACGAGCTTTGGGAGAAAGTTCAGCA
GGTAGCTGCATATCTTATGTCCAAAGATACTTCGAAGTATGTGAAAACAGATGGGGCAAT
CGCATCTTTATTAACATATGCTGGAGGGATAATTGCATTATTGCTAACTTCAATAGTTTA
TCTCGCCGCCGAAGTTACTATTAAGATACTTACTATTACCGCGCCGTTGTTTATTATTTG
TCTTTCATTTGGTTTTTTAAGGCAGATGTTTAATAGCTGGCTTCAGTTAATATTTAGCTC
ATGCTTCATATTCTTGTTTTGTGGACTGGCAATTAAAGCGGGAATGACGTTCCTTAATGG
CATTCTGACAATCTCGATAGCTAACGCAGATGAATTAAATCTGATATCAACAGGTGCTCA
GGCCGGGGTTGCAGGTGCATTTATGGCCTGGATTATCTGGCAAGCCAAAACCTATGCTTC
CCAGCTCGCAGGGGTAGGTGTTGAAGGCGCGATGCAAGGGGCAGCCGCAATGGGGATTGG
TGCTGGCGTGTTCGGCGCTTCCCGTATGGGGCGTAATCTGCTTGGTATGGGTAAAAATGC
AGGGATTGGCGCATGGAAAGGCGTTCGCCGTCAGGATGGAGGGTTCAACCAGTCTCCTGG
TGTATCCGGTAAGTTGGGGAATCTGACCGGGCAGGGCGTTAATATTGGCGCTAAGAGGCT
TCGCCAGGCTGCGATAGATGCGGCGAAAAAGAAATATGGAGGTTAACCGATTTATTATTT
AAATCTGTCAACTCTGAGTATTCCGCAGTAAATATTCACTCCTCTATTTAGGTTCTCACA
TTATGAAACTACTTATCACGGCTATCGTGACGCTTTGCCTTGTCGGATGCCAGGCGTCAC
ATAAACAACCTCCGGTATCCGGAAAAAGCGAACCTGTTAATTCAGCAGAGGTAATGCGCA
ATGGGGTTTAAACTCTCAGGATTAAAACTTCCCGGTTTTAACAAGAAAAAAGAAGTAACA
GACTCTTCAACTACTTTTGAAGAGAAAAATGTATTGATGCAGGAGAAAATGAACCGCATT
TATAAATTCGGTGGTATTGCAGGAATTGCCGTAGGTGTGTTGTCTCTGCTGGCACTGAAT
GGAGCGCTACCGTTAAAGAGTACGGTTGTCGAAGCTTATCTTATTAATGGTGTCACTGGC
GTTGCTGAAAGACTGACTTCTGTTAAAAAAGAAAACCTCTCTGAAAATGAAGCGCTGGCG
AAATACTTCATTACTCAGTATGTGAAGCGTCGTGAAGGGTATAACTATTTCAGTCTCCAG
CATGATTATGATTATGTTCTGTTATACAGCGCTGAGAATGTGGCGACGGATTACAACGCT
TTAATCAACGGCAACCAGTCACCAAAGGTTATTTATAATAAAGCGGAAAAAACCGCATCT
GTTCAGGATAATCCGTCCGTGATTATCAGTCCGTCATCCCGGCGCGATGATAAGGATATG
GGAGCATATATCCGGTTTAAATTAACCATTCGAAATGTCGCGACAGGCCAGGATGATTAT
GAATACTGGAACGTCCGGTTGACCTACCGTATTGAACCACAGGTCGAAATGGCATCGGGT
GACCGAAACAATAACCCGCTTAAATTCGTTGTAACGAGCTATGTACGCGATAAAGAAGTG
AAAGGGTGAAAACTATGAAAATGAATAAAGGAGCGCTAATTGTGGCGCTTCTGTTGGTGT
CGCACGTCTGCCATGCAGCCGTTACGCCAGCAGCCAGCCGTTTTGATCCCCGTAATCAGA
TTGTCAGTTATAACCCGCAAAACACGACAGTCATAAACAGTGCGGTTGGCTATACAACCA
CACTGGTATTTGACGAGGATGAAACGGTCATCAGTGCCAGAACCGGCTTTCCCCAGGGCT
GGGAAGTGAACAAAGAAGATAACCTGGTGTATCTCGAAGTGAAGCCCGTCAAACAGACCG
TACAGAAGAACAGTACCGATGACAATGGCAACCAGTCTTCAGAGGTGGTCAGTGTAGCCC
TTGATCCTGAAAACGACCTGGAACGCTGGCGAACAAACCTGTTTGTTCGCACAACAAAAC
GTAATTACAGCATGGAGCTGAACGCCCGAACGTTCCGGCAGCCGGATAAGATCGCGTTTG
TTGTTAATTACCAGTACCCGCAGGAACGCCGGAAGGAGCAAGCCGAAATCGAGAAGAAAC
GGATTGAGGCTCTTAACAAGCGGCAGGAGGAGCAGGCAATCAACCGTTCTCTTGAAAATG
CGAAGTCGCCCAAGAACTGGGATTACTGGAAGCGGGTAGCTGACGGCAGCCAGTCAATCA
GCCCGGATTATGCGTATGACGATGGCCGCTATACCTGGTTTGGCTTCAGCCCCCTGAAGA
AAATCCCCAGCGTCTTTGTTATGAGCGGCGAACAGGAAACGCTGACTAACCCGGTAGTCA
AAAACAGCGGTAGTTTCACCGTTGTTGGTGTTCCTGTAGACCAGCGCTTTGTTTTGCGTA
TGGGAAATCAGGTTGTTGGGGTTGAAAACCGGGGCTTTGGCAAAGTCCGTCTTCCGGCAG
GAGATACCGTTTCCCCGAACGTTGAGAAAGAGGTGATCCAGTGAGCGAACAGGAAAATAA
AATCCCGACCGCTGTAGAAATTGAACAGGCACTACGGGAACGGCATCAGAAAGAAATTGA
GCAAAACGATAAAACGGATAAGGGAGATGAAGATGACGGTAAATCAGTAAAACGCCTGGG
TATCGAGAAGCTTAAAAAATCGCGTAAGGGGCTGGTGATTATTGTGGCCGCTTTCCTTCT
GCTGGCCGCCGGGGTGTCTGTCTACTATATCCCGTCGATTATTCGTGCAATGTCCAGCGG
TGATGATAAGCCTGCCAGTAATGCGGTATCTACTGGTTCAGTAAAACGCGCGACAGGACT
CAGCGATGATGTTGATCCATTCAACACCAGGGAAGAACCGGCTAAGACGGAAGAACGGAA
GGAAAGCAGCGGCAAAGCGGAAACGCCACCGGAAAAAGTACAACAAAACTTCAGTCGTGC
GCTGGATGTGGCCTATGGGGGGAGCAGCTCTGCTTCCTCAAATTCCGGTGGTAGCTCATC
AACGGCCAGCAATACCAGGAACGAGGGGGACGGCAGTGACAAACAGGCAGAGGTTCAGCC
TGTTAATGCAGGGCAACCCGCGCAGCTTTCTAAAATTACGCGCGTTCCTTATGACCCTAA
CCTTTTCATTCCTGAAAATACCGCGATTAAGTGCTCGCTGGACAGACGATTTATTTCTGA
TCTGGCTGGCAAGCTGGTCTGTACGATTAATGAGGACGTATACAGTGCAAACAGGAATGT
AAAGCTAATTGAAAAGGGAACAGCCGCATATCTGATGTATAAAACGGGCACGTTCAATCA
TGGTCAGGGAGCCGTGTTTATCGCTGCTACGAAGCTTAGAACACGTAAGGAACCTTTCAT
TGATATTCCGCTGATTGATACACAGGCGGCGGGAGCGCTGGGTGAGGCCGGGGCTTCAGG
CTGGATTGACACACATTTTGCAGATCGCTTTATGGGCGCGATGATGGTTGGCATGATCCC
CGATGTGGCACAGGCCGCAAGTGGAGCGGCTAAAAGTAATAAAGACAATCAGACCGACTA
TACAGCTAACAGTCGCCAGGCTTTTGCTGATATAGCACGCGAAGCGTTTGCAAACAGCGT
AAATATCCCTCCAACGCTTTATAAAAACCAGGGGGAAATCATTACTCTGATCGTTGGTCA
GGATTTGGATTTCTCCAGCATCTACAAATTAAAAATGGTGGGTACCCGGAGGTAATTTGA
TAACGCTGGATATCAAAGAGTTTTCAATGCTGTTAGGAATAAGGGAAAGCGAAATATACC
ATCATATTCGTAAGGGCATACCAATAAATGGCGTTCCTTTCCCCAAACCACTGAAACAAA
TCAAAACGCATCGATTTAATTACGAAGAAGTCATGCGTTTTATTGAAGATCTTAAAGGAA
AAGGTGAATTATGAAGGATGCAGAGAACAGACATATTGTTTATGAAATAATAGATGAATA
CTTCCACCACTGGCTTAATGAAGTCGATGGTTTAACTGAAATCGCGGTAAATCGGCCTGA
TGAACTGTTTGTTAAAGTGAGTGGGAAATGGCAGCAGCATGAATTAAAAATGGATTTTAA
AGATTGTATGTCATTTGCAGGGGCAATTTCTGATTATCATGATGGTGGGTCGGTTACGCC
AGAATATCCCTTACGTTCTGTTACGCTCCCCGGAGGGGAGCGTGTACAAATAGTTATTCC
CCCGGCAACGGAACGGGAAACGGTGTCTATTACAATCCGTAAGCCGTCCAGTGTGTTTAT
CGACCATGATACCTTTGTTAAACAAGGGTTTTACTCAAGGCTAAATCAAGGGGGGAAATT
CAGGGATAAAGAAGATGAATTATCTTCAATGTTTAAAGATAATTGTTTTGAACAATTTGT
CCCTGAATGCCTGGTTAAGGGTAAAACGATGGTATTTTGTGCCGGAACGGGGGCGGGTAA
AACCACCTTTGCAAATGCCTGTCTTCAGTACATACCCCATCATTTACGATGTATTTCAAT
TGAAGATACAGATGAAGCAAAGTTCAGGTTCCACAAAAATCATGTGAAATTGTATTACCC
GTCAGAAGGGGAAAGTAGCACTGTCAGTTCCGCTTCTCTTTTACGTTCTGGTTTTCGTAT
GAACCCGGACAGAATCCTCATGACTGAGGTTCGCGGCGCGGAAGCCTGGGATTTTCTCAA
AGGCTCAAGTTCCGGCCATGCAGGGAACCTTACAACCGTCCATGAGAGCACCCCTGAAGA
TGCTGTGCTTGGACTGGTTCAACGGTGCTATATGAACCCTGAATGTCAGAATTTGCCTTA
TAACATTATATTGCGGAGGGTGTTAAGCAACGTCGATGTGATTATGAGTATTAAGTACAT
CGATGAGGAAGATAACCGATTTGCATCGGGTATTTACTATCGTGATATTCATTTTCAGGA
ATACTTTGAAAAGCTGAAGGAGTGATTATGTCTCTGAAACTACCCGATAAAGGCCAGTGG
GCTTTTATCGGTCTGGTTATGTGTCTTGTGACGTATTATACTGGCTCAGTTGCTGTTTAC
TTCCTGAACGGAAAAACGCCGCTTTATATATGGAAGAATTTTGATTCCATGCTGCTGTGG
CGGATAATAACAGAGAGTAATATACGGACAGATATCAGGTTAACCGCAATCCCCTCTCTT
TTATCAGGTATGGTTTCGTCTCTCATTGTGCCTGTTTTTATTATCTGGCAACTGAATAAA
ACGGATGTTGCTCTTTATGGTGACGCGAAGTTTGCCAGTGATAATGATTTAAGAAAATCG
AAACTTCTGAAATGGGAGAAAGAAAACGATACTGATATTCTTGTAGGTGCATATAAAGGT
AAATACCTGTGGTATACCGCACCAGATTTTGTATCACTTGGCGCAGGAACCCGCGCAGGT
AAAGGGGCTGCAATAGGTATTCCAAACCTGCTGGTCAGGAAACATTCCCTGATTGCATTA
GATCCAAAACAGGAACTGTGGAAAATCACCAGTAAGGTACGTGAAAAACTGCTGGGTAAT
AAGGTCTATCTTCTTGACCCTTTCAACAGTAAAACGCATCAGTTTAACCCGCTTTTCTAT
ATTGATTTAAAAGAAGAGAGCGGGGCTAAAGACCTGCTGAAGCTGATTGAGATCCTGTTC
CCGTCTTACGGTCTGACCGGAGCGGAAGCACACTTTAATAACCTCGCGGGGCAGTACTGG
ACGGGGCTGGCAAAATTGCTTCATTTCTTTATTAACTACGACCCCTCCTGGCTTGGTGAG
TTCGGGCTTAAACCTGTTTTCTCAATTGGTTCTGTAGTCGATTTGTACAGCAACATCGAC
CGGGAGCTGATACTCAGTAAGCGAGAAGACCTGGAGGGAACAAAAGGACTTGATGAAAAC
GCGCTGTATCATCTGCGCGATGCCCTGACCAAAATCAGGGAGTATCACGAAACCGAAGAC
GAACAACGTTCGAGTATTGATGGTTCGTTTCGTAAGAAAATGAGTCTGTTTTATCTTCCG
ACTGTTCGCAAATGTACAGACGGCAATGATTTCGACCTTCGCCAGTTGCGCCGGGAAGAT
ATCACTGTTTATGTTGGCGTTAATGCTGAAGATATGTCCCTGGCCTATGACTTCCTCAAC
CTGTTCTTTAACTTCGTTGTGGAAGTCACGTTACGAGAAAACCCTGACTTTGACCCGACA
CTGAAACATGACTGTCTGATGTTCCTGGATGAGTTTCCGTCTATTGGTTACATGCCAATC
ATTAAAAAAGGTTCGGGTTATATTGCCGGGTTTAAACTCAAACTTCTGACGATTTACCAG
AATATCAGTCAGCTTAATGAAATCTATGGTGTTGAAGGTGCCAAAACGCTGATGAGTGCG
CATCCCTGCCGGATTATCTACGCTGTCAGTGAAGAAGATGACGCTAAAAAGATTTCGGAA
AAGCTGGGCTATATCACCACCAAATCGACAGGTTCAAGCAAGACAAGCGGACGCTCAACG
TCGAAAAGCAGTTCAGAAAGTGAGGCGCAGCGCGCCCTTGTGCTCCCGCAGGAGCTGGGA
ACGCTGGATTTTAAAGAAGAATTTATCATTCTTAAAGGTGAAAACCCGGTTAAAGCTGAG
AAAGCCCTCTACTTCCTCGACCCGTATTTTATGGACAGGCTGATGATGGTAAGCCCCAAA
CTTACCGAGTTAACCGCCTCTCTGAATAAGACTAAAAAAGTATTGGGTGTTAAAGGGCTT
AAATATCCTTCTAAAGAAAAAATGCTCTCCGTCGGTGAGCTGGAGTCAGAGGTTTTACTA
TGAAAAAAATGTTAATGGTCAGTGTCCTTTTTCTCTCTGCCTGTTCCTCTCCGCCTGAAC
CACCACAGGTTGACTGGGAACAGAATCCTGAAACGGTGAATACACAATTAATGGACTGGC
AACCGACATACTCAGTTATTAAATCAGACAAGGTTAATTCATCGTGGGTTAAGGTTATCC
ATAATTTCAGGCCTGAAAACCGCCTTTACGATGATGCTGTTTTTTATTCTGTTGCACATT
CTGATTCAGTGATTGTTGAAACCAGTAACGGAACAGACTTTTTCACAGCTAAAAACTGGT
TGAGGGCGAACGGTGCAAACGGTGTCATACAGTATCGTTATAAAATGAACTGTTTTTCTT
GCCGGACTACCAGTGTTTATTTATCACGATAACGCCGGATTAATAAAATTCTTGTAATTT
TATTGAGCCGGGGTTGAACAACCGCAGGGCGTTAGTTGCCCGTTATCCATGAGGTGTATA
TGAAAAAGACCGTAACCACGGCAGTGCTGCTTTGTGCGTTCGCTGCCGGAACTGCTCATG
CTGAGGAAAAGGCCGACCCGAACGATCCATGTGCAATGGTGTTATGCCTTGCCGGAAAAC
TTGACGGAAGTAGTCCGGCAGAATGTGACCCGATGTATAAAAGTTTTATGTCAATCAGGA
AAAAGAATAAACATGGTTTTTTACCCGATCACACGGCAGATGCCAGAAAGAAAAAACTAA
ATGAATGTCCTGCGGCTGATGCAGGTACAGTAAGTAAAATTATTTCAAGCTTTGGCCGAT
TGAAAAACTTTTAATTCTGTTTGATTTAATTCTGATGTGAATACGCAAGTTTCAGGTTTG
AGACTGGAACTTGCGAACATTTTTTACAGGGGTGGGAGGATGAAAATTATTAACGTACCT
GATGCAAGAAGTGTGAGAATTGCCGGAATTGAAATTATCGATAGTGTCAAATCGGTCGCT
TCTGTTTTTACTGAAATTTTGTTGTTTATGGTCTGGTTTCCGGCAATTGTCTATGGGCTT
TATCGTTTTGTTATCGTTTTGTGGGATGCTTCCTTAAAGCCGCAATCGCTCATTGAGTTT
ATTAATTTCATGGTTGAGTTATACAGCTATGTACTTCCTTCGTTGGCTGTTATCGCAGTG
GCTTTAGTCGTCGTTTTATCCATTTTTAAAAGACTCTCAGCAATATGGGAGGGAAGAAAG
CAATGAGACATTTTTTTAATGTTCTTTCCTTTGCTGTTGCCCTGTTGCCAGCTACATTGT
GTGCTGCTCAGATTCAGGGGAAAGTTATTCGCGTTCTCGATGGAGATACCATCGAAGTTA
AAACACTACCCGCGAAAATTGTTGTGTATGAAGTTCCGATTCGAGTCCGATTGATAAATA
TCGATGCACCGGAAAAAAAACAACCCTTTGGTCGCTGGTCAACCAATCAACTTAAAGCCC
TGCTGGCAGGGCAATCAGTTACCGTCTCTTATACGCAAACAGATCGCTACGGGCGAGTCC
TGGGACGAGTGGTGACAGCGAACGGCACTGAGGCTAACCGCCAGCAAGTGCTAAAAGGGG
CTGCATGGGTTTATGACAGGTACAACACCGATAACTCATTACCGGCTCTGCAACGGGAAG
CTCAGACACAGAAGCGCGGCCTGTGGGCTGACAGTAATCCCGTTCCTCCGTGGGAGTGGC
GTCATAAACAAAACTGACGCGCTTCGCTTGTCCAACCCCTCCTCTGCCTGAAGAAAATCT
TCAGGCAACGTCACGGTTTTTAATATACATGGTGCGCATATGGGTAAATTAACTCTGGTA
GAGCAGGCTTTACGGCTCCATAAAGAATATTACGGTGAAGATAATTTTGGTACTGTCGTA
AAGGATTGTGATTACTATCCTAAAGTGGCAGAGATTTTTATAAACAGAAAGAATCGTAAA
ATTTATTCGAATCTTGATATCGAACCCGTTGCTTCAACCGTCGTTCATACGGGAAGTAGC
CCTGTTATGGCTAAAGCCGGGAGGATTAAAAAGCTTATGTTTAAAGATGGTTCGGGAGCA
TACCGGATTCATCTTGGTCAAAATGAAGTGGTTCATATTATTCGCTTCATTCTTAACTCT
AAAGTCAGAATGGAGTACGCAGTTGGCACAACCAAAAGTATGTCGATGCTTCATAATCTT
TGCGAAGCTGGACGCGCTAAATTAAACCGCTCTTTACCCCGTAAAGGTATCTGGAAAATC
GGGTGTTACGACGGCGTTTATTATCACGGTAAGGCAAGGAAGGAAGAAATAGAAAACGCT
TTACGTTTTTCTGTTCATCCAAAGTTTAATGAGCTGGAGAATGACTTTAATCAGTTCTTT
TCGGATATTGATTTCTACACCCGTTATGGTCAGTCAGGAATGCGAAAAGTGCTTTTTACT
GGTCCTCCGGGCACAGGGAAAACGACTATCGCAAAAGCTTTGGGGGCAAAATATCAGGAT
AAATATGTATTTGTTTATGCTGATGATTACTTTAAAGATGTTTGCTATGCCGCAGCTCAA
AAGAAAATACCCGTTATCATAATAGCTGAAGAGGTTGATGAACTTTATCGGGCTGATGCC
GGAACGTTAAGTTTTCTTGATGGGGCTGATACACCGCGAAATCTTGCCGGGACATATGTT
ATTTTTTCAACGAACTATCCTAACCGGATTGATCCGCGCATCAGAAAACGCCCTGGCAGA
ATTGACAGAATCATATCTGTAGGTGCTTTTCGGACTAAAGCCGCTGCCGCTTGTGCCAAA
ATGTACTTACCAGACGATATAAATATTGACCTTAAAGAACTTGGCGCGGTGCTGGACAGA
ACGACTCCTGCTGAAATAAAGGAGATAATAAATATTGCTATTGGCATGATTCGCGGAACA
AAAAACGAATTAACAGTAGATGTAATCAAGAATGCGCGTGCCTTTTTGAAAGGAACCCTT
GACCTTAGTGTGCAGGAGGCAGAAGAAGACATAGAGGAAAGGGAAGAAATCTTTAAAAAG
AATGGTGCGCAGCCTGACTATTCAAGTTACCTTGAGGATTGATTAATGAGACTTTTTATT
GCAGAAAAACCGTCTTTAGCAAAGGCTATTTTTGAAGGACTGGGCGGAAATCCCAATACA
GAAAAGAAAAACGGCTATTTTGAACACGGTTCTGATGTCGTTACCTGGTGTTATGGTCAT
ATGCTGGAGCTTTACGACCCACAGGATTATGACGACAAATATTCCAACTGGCGTTATAGT
GATTTACCCATTAAAGCGGTTTATCCGCCAAAATATAAAATCAAGCCTGAATCAGAAGCA
CAGACCCGCATTATTTTGTCTCTTATCGATAAAGCCGACAGCATCGTTCATTCAGGCGAC
CCCGATGATGAAGGATGTTTGCTGGTTGATGAGATTCTGGGTTATGCCGGAAACAAGAAA
CCCGTCCAGCGACTGCTTGTTGCCGACCTCAACCTTGCGCCAGTGCAAAAATCACTGTCG
AATTTACAACCTAACGATAAATTTCGCGGTATGACGTTAAGCGCCCTGGCGCGTTCCCTG
TGCGATCAGGGTTTTGGCTATAACATGACGCGGGGATGTACATTAAAAGGCCGTGAGAAG
GGCTATGACGGCGTTCTGAACGTTGGCCGGGTACAAAGTGCCGTTCTTGGTCTGGTGAAC
ATGCGCACGCTGGCGAACCAGAATCACACAGAAAGCTTTTATTACGATGTATTCGCCAGT
CTGTCGATGAACGGGCATCAGATTAAGGCGAAATATCAGACAACAGACGACGATCAGATA
GACGAGAAAAAACGCCTGATCTCCGAAGCTCAGGCCGCGCATATTGCCGGACGTGTTACG
GGTAAGGATGCTATTGTTACTATCGCGACGACAAAGCCGGAAAATAGCAAGCCTCCGCTT
CCGCTTAACCTTTCCACGCTTCAGCAGCTCTGCGCAAAGCGATTTGGTTATTCTGCAAAA
GATACGCTCGATGTGATGCAGGGGCTGTATGAAACTCACAAGCTTCTGACCTATCCACGT
TCTGACAATCGCTATCTTTCAGATGAGCATTATTACCAGGCCGGAGATATTGCCACTGCT
ATAGCGGCCACCGTACCCGAACTGGCGTCTGCGATCGTAGATATGGATAAAGGCCAGAAA
CACAAAGCCTTTAATGCCAGTAAGATTGAGGCGCACCACGCCATCATCCCGACGACAAAA
AGCGGAGCCGGTATTCAGCTTAATGAAAAAGAGCGGAACGTTTATAACCTGGTGTCCGTC
TACTTTATCGGGCTGTTCTACCCGGATGCGATCCGCAACAAGACGAAAATCCACTTTGAT
ATTAAGGGGGATACCTTTACGGCCACACAGAGCGTTCTGGTACAAAAGGGCTGGGAAGCG
CTGGGTAAGGATAGTGATGACGAGGACGAAACCGAAGATGCCGGAACGGACGGTTTTGAC
CTTTCATTGCTGAAATTTAATGACAGCGGCCTGTGTGAATCGGCAGACGTGGACAAGAAA
AAGACTACACCACCTCGCTATTTCACAGAGTCAACGTTACTGGCCGCCATGACGAGTGCG
GCAAAATTCATTGATGATCCGGCTCTCAGAAAGGCGCTGGAAGCGAAAGACGAGGGCAGC
AGTGATCGTGGCAGTATCGGAACGGAAGCCACCCGCGCGGGTATTCTTGAGAAACTGGCG
GCAAATACCGGGCTTATCTCCATCGAAAAAGAAAAGGGGTATTCGGAGCTGGTATGGAAA
ACCACAAAACAAGGCCAGGAGTTTTGCGCTGCACTGCCTCCTGAAATCACTAAACCGGAT
ATCTCCGCTCTGTGGGCTGAAAAGCAGTCTCAGATCAAAGCCGGAGAGCTGACAGTTGAG
GAGTTTATTAAGGAAAATGATGAGTACGTCCAGGGGTTAATCGACGAGCTGGACAGGAAC
GGAATTTCGATTTCTTCAAATGCCACGCCCTGCCCGGTTTGTAACAACGGTTTCCTGCGT
AAGCGTAAGGGGCAAAATGGCTTTTTCTGGGGATGCTCCTGCTACCCTGAATGCAAGACA
ACATTCCCGGACAAAGACGGCAAACCGGATATGGAAGCAAAATCCAGATCAGAAGGTTCC
ATGTCCCGGCTCGAAGCCCCCTGCCCTTCATGCAGTAAAGAAATTATTATCCGGCCTAAA
GGCTTTTTCTGTTCCGGGTGCGAGTTTAAAATCTGGTCTGAAGTGTCAGGAAAAAAACTG
ACACAAAATCAGGTTGAGACATTAATCAAAAAAGGTAAAACCGGAGAGATTAAAGGCTTT
ACCAGTAATAAAACCGGGAAAAAGTTTGACGCTGCAATTGTTTTGCAGGATAAAACTACG
GGTAAACTTGGGTTTCAGTTCAGTAAAAAATAAGGATTAACTCGATGAGTGAAAATGAAA
CGTTTGACGCAACAAAAAAGCTACTCCTGAATATTCGCTCTGTTCGTGTTTTTGCGCGAG
AAACCAGCTTTGAACAACTGCTGGAAATGCAGGAAAAGCTTAACGCCGTGATCGAAGAAC
GTCGTGAAGAAGCAGAGCGTGAGGCAGCAGAACGCGCAGAGCGCGAAAGAAAGCGCCAGG
AACTGCTCCAGTTGATTGCCGGAGAAGGTTTTTCACCGGAAGAACTGCTTGGCCTGTCCG
AAGATGCGCAAAAAACACGCAAAAAGACGTTGCCAAAAGCGCCGCCTAAATATCAGTTTG
ATGAAAACGGCGAAACGAAATACTGGTCTGGTCGTGGCCGGACACCAAAACCAATCGACG
AAGCGTTAAAAGCTGGCCGTTCTCTTGATGAGTTTCTCATCAAAAAAGATGCTTCCAGCA
CTGCTGGTGACGAACAGTAATCTAACAAGCCTCTGACACTGCGTCAGAGGCTTTTTTTTA
GCAAAAAGGGCGCGGGGGGTTATGGTGAAGAAATCTTTGGATATCTTCGCGGGGATAAGG
GAAGTAGTCTCTGATATCTTTGGTTTCTAACTTACCAGTGCAGTGATACGTCTGAAAATA
GATCCACTCTGCTATTGTTTTGTAGATGTGATTTCCCATGTTCGCGCTTTGAGAACCATA
CTGCATGACTTGTGCATCCAGGTCATTACACATCTCCGGCGGAGTGAGTACATGATATGT
CCTGCATAACAGCGGGCGGTAATTGTAGATTGAGCATGTTCCCTTCTCAGACAAAAACGG
ACATTTTGACTCATGCCCGGTCGTAAGCGGGTTGTCTCTGGCAGTAAGTTTACTTGCTTG
TGCAATATGTGTTGCCTCAAGCGCGGTTAAATGAACATCCATTTTACAGCACGAAGAGCA
CCCCTTTTGACAGGAGGTAAACGTGCTCACAAATTCTTTGTTAAAACGATCCAAAAAGGC
GTACATCTGTTTTAACTTGAGGTAAATATTACCGGATTGAGTATTGAGTTTATTTATGAG
TGCCTTTAACTCATCGAAATACTTATCAGGTACGGGTTTCAGATTGGTATAGCCGGGTAA
TGTTTCGCCTGGCTCCAGGTGGATCACTGAGTTAGGTTTGATATCCATTGCTTTTGCTTC
CTATATTCTTCTCGCGCTGGTTGTTCATTTGACACTAAAACAAGCGTCATACAATGGCAA
GGTGTCAAGCCCAGCAGTAAATCACGCTTGCCAGCAAACCAGTTTCCTGCAGCCGGTTTG
GCCGTTGATTTTTGCCAGCAATATTACCCGCTCGATGCCCGCCCTGGGCGTGAAATTGCC
AGCAAAAAAGATTGCCGCTATCAAAGGTGTGGTTTATATTATCTGTATCGTACGATACAG
ATAATGGAGAAGCTTAATAGATGACTGAAAAAATCACTGACGAGGAACTGGTAGATTTGT
TGGAGGCGCTCAAAAGAGCACATGGTATGGGCGTTTGTTCAAAGGCGGTTAAGCTGGCAC
AGCGTTGCGCTGATGTGTTCCCTGCTATTGTTGCAGAGTTACAGGAATATCGGAACGCCG
CTAAGCGAACTTCAGCATGACAAGAGCCACGGAACGCGCTTACAGCGAGCTACAACAGGC
GTTTGATTTCTATAACCAGCGCCTTTTTGACGGCGAACTCCCTGACTGTCTGATTACGTT
CCAGCGCGGCAAGAACACAATGGGCTATTTCAGTTACAGGCGCTTTGTTGCTGCTGACGG
CAGCGGCAGGATGATTGATGAAATCGCCCTCAATCCTGAATACTTCCCGGTGTACCCGCT
TATTGAAGTCATGCAAACGCTGGTTCATGAGCAGTGCCATATGTGGCAGTACCACTACGG
CAACCCGTCGCGTAAGACGTACCACAATGCGCAGTGGGCGGCAAAAATGGAAAGTATCGG
ACTTATGCCCTCCTCCACCGGGAGACCTGGTGGTGCGAAAGTCGGCCAGAAGATTAATGA
CTATCCGATCCCTGGTGGCCGCTTCCAGCGCGTCACACTGGAACTGTTCCAGGGGCAATT
TGCTTTGAGCTGGTTTGATCGCTTCCCTGTCCAGGTCGAACAACAAAAAGATATGACCGC
CGTAATAGAGCAATGGCGCGAAACGCTTGCTCTGGCGCATCAAAATGCTGAGGCCGGGAT
TGATATAGAAGCGGTGCTTTCTATGGCTCTGCTGCCGTCAGTGTCACCGCAGAACGGGAG
CCATTCAGATGATATGGCCGGGAGCAATGACAATGATTTGTCAGTTGCAGCATTTGAGGA
CAAGCCAAAACGAAATAAAGTTAAATATCAGTGTCGCGGGTGTGGCGCTGCCGTGTGGGG
CAAAGCCGGACTGAATATTGAATGCGGCGATTGCGAGCTGGCTTTCATCGAAAATTAATT
GCCAGCAAATTTTCCCGGTCACATCTGTTGGCCAGTGTTTTTTGCCAGCAAAGTTTCTTC
CCGGGTTCGCGCCGGCAGCGCAAAAATGACAGCAAAAGAGGGGTATCATGGGGCATTACA
CAATCAGAACGAATGACGACGAAGATCAGGCCATTAAAAAGGCGCAGGAAGCGACCGGAC
AGGCATCAGCCAGCAAAACCTTTATGACGGCTATCCTTGAGCTTCAGCGTAACAGAGACG
AGATGGCGCAGCTACGGCGTGAACTGGCGCAGGAAAAAGCGCGGAGTCAGGAGCTGGTAT
CATCGGTAAAACAATTCCGTTCCAGCCTGAACAATCTGTTTGATCTGGCTGACAACCCTT
AAATAACAAGGAGCGAAACGTGCATACCACAAATGCGATTATCCTGTGCCTGGTGTCATA
TCCCTGCATCGTTGCATGGGTTATCTATAAAAACAGATTTGTCGATTACTTGTTTTTAAC
TCTGCTTGCTTGTTTGGGGAGCATTTTTTCAGTCGTATTGTATAAACAGCCCGACTACTC
ATTGACCATATATCAGGCCGTTGCTGTCGGCTATGCTGCCGTGATCATGCCAACGGTGTT
AGTTTTGAGTGTCGTTAATATCTTCATGGGAAAAGCAGAGAGAACGTGCAAATGAATACA
CTGGCTGCACTGGAAAATACGTTTCGTGATATGAGAAAGCATGGCTGCCAAACAGTCATG
GTCACGCAGTCTTTAGCTGATTTTGGCCGCTACAGCTATAAACCGCGCCCTGCATTTCAG
GACTGGATCGAACGGCTGAAGACTGGCGAACGTCTGCCGCGAGGCCGTTACTTTGTTGGC
AAGAAGCCTGGTGGCCGCCTGGTGCTCATTGATGAATTGGGGGGAACATGGACAGAAAAA
GTAACAGTGATTCATACCAACGCTGGATGATAGAGAAGGCTGACAAAAGGGAAAGGACGC
AAATCAGTATGTCGTTCGTAAAGATGAAGGACGTACTTTTTAACGTGCTGGCTATCGGTA
CTGTTTTAGCAGCCCTGGTGGTGATCTTTTATGAAGTGCAAAGCAGCTTATAAATTGATG
GCCGTTGACAATGAATGTCATACTACCTGACCGGGCAATGCCGGAAGATTTCTTTCACGG
GTGATGGTTTGTGATCCCGGCATTGTTCCGGCGCTCTCTCGTAAATTCTCGCGCCCAATC
CCCCTCGCAAAACCTCAGAATTCACGTAACGCACCGCGATTTCGGCAACCATCAACCCTA
ACGTCCTTATGTTGTTGGGTTTGCCGCAGAACAATTTATTCATTTAAAATAGATTTAAAC
GAAGCGGGAAACCGCAGACGTAAAAAAACCGACTGGTGAGGTCGGCTTTTTTACGGTTCC
GGTGCGAGCTGGTAACTCAGCCCGGAAGGGAAACTCTCTACAACTGACAATAGTATGATA
ATCCGTGAAGCCTGATTATGCAATATGACGGGCAGTGACTGTGCGTTAACGGTTTGCCTG
AACGTTAGATAAACGTATAATCAGAGGGTTAGCTCTGTGGTGAGTCTCTCCCTGCATTCC
GCTAAATGCGGCATGAACAGGTTCAAAGTCCTGACAGGTAATACAGGTGGTGCTGGTTAT
CTGTGCTCTGGCAGGAGTGAGACTCTCTACAACTGACAAGACGAAGAGAAGCCGTGGTGA
CAGGCAGTGTAAGAGCAAGCCACGGTGTCTTTACTCCATTTATGGAGAAAACGGATGATT
AACCTGTTAATCATCGTTCTGAGGGCGGTAGCGGCGCTTGCAAACGCGCTGATTGCCATT
CTGGAACTGATCCGCCAGTTCATCGACTAATGAACACGGAAACGTAATTAAGGCCGGAGG
AACACCACCTCCGGCCTTTAATAAAAATATAGTTTAGTTACAACATTCACTAGTCTGTAC
TAACCACCACACACCTGACCTTCTGCGCACAAGTTACCTTTAATCACTCCTAAACAGGCA
TTTCATGAAACTCCCCTGTTCTTGCATCGGTAACAGGGGTCTGACGCTCAGTGGAACGAA
AACTCACGTTAAGCAACGTTTTCTGCCTCTGACGCCTCTTTTAATGGTCTCAGATGTCCT
TTGGTCACCAGTTCTGCCAGCGTGAAGGAATAATGGCCGAGCATATTGATATGTCCGTGG
CAAAGCGGGGAGAGGCGTGCGATATCTTCATCATTCAGTGTTTCACCCTGCGCCCGGAGA
TGATCCAGGGCTGCCTGCATATAAATAGTGTTCCATAACACGACGGCGTTAGTGACCAGC
CCCAGTGTGCCCAGTTGATCTTCCTGACCGTCGGTATATCGTTTTCTTATCTCACCTTTT
TGACCGTGACAGATGGCTCTGGCAACGGCATGGCGACTTTCTCCCCGATTAAGCTGGGTC
AGAATGCGCCGGCGGTAATCTTCATCATCAATATAATTAAGCAGATACAGCGTTTTGTTG
ATGCGCCCCACTTCAATGATTGCCTGAGTCAGTCCGGAAGGACGTTCACTTTTCAGCAAT
GAACGGACCAGCACTGAAACCTGTACTTTGCCCAGCTTCAGGGAGCCAGCGGTCCGGATC
ATTTCGTCCCACTGAGGGGTTCTAGGGATTTTCCGTCCAAAAACGACAAAGTGCTCTGGA
GGCCCCGCCGTCTGTGGCCTCCAGAGGGGTATTACTTTTTTCGAGATCCCTATTTGGGCT
CTGTTTGAGTAAGATTTAGTCTTTTTGGGCTAAATCCATGGCATTCGAAGAACGTGTCCA
AATCTTGTCCGAGGCAGAACAAGATGAGTTATATGGACCCCCCGCTTTCACCTCCGCCGA
CCAACGCTTCTTTTTCTCGCTGAACGATAAGGAACTGGCGATCGCTAAAAGCCTCCGTCA
TCGGGGCCAGCGTTACATGCTGGTGGTACTGCTGGGCTATTTCAAAGCCAAGCCGGTGGT
GCTGAATCCCGGCTTTCATCAGATCAAGCAGGACCTCAAATACGTTTATCAAACCGTTCT
ACCAGGCCCAGGCTGTAGACCCTTTAATCTCACGCCAAAAGAGAACGAACGGATTTACCA
ACGTGTTTTCCAGCTCTGCAACTACCAGCGCTGGAATGTCAAAGACCATGGAGCGGCGTT
GAGAGATTACTTATCCCAGCAAGCCAGAGCCTGGACAGCGCCTAGGCACCTCTTCGATGC
GGCCAATGAATATTGTTCGGGGCAGAAGATCGCAATCCCTGCCTACAGCACGCTGCAAAA
GATCATCAGTCAGGTGGTGGGAGACGAACAGGAACACATGGCCGCGCACCTTGAGCGTGC
AATGTCACGCGGTCTTAAGCAAGCACTGGCGGAGCTCGTGAACGGCACAGGTCCACTGCC
GTTCCGACAGTTGCGACAATCGGCTCGTAACTTCACCGGAACCGAGTTGGAGAAAGAACT
GATTGTCTATCGCCATATCCAGCATTGGATGCCGGAAGTGGATCTGCTGTTGAGCACGCT
ATCACTGTCGCAGAAAAATCTGCAACACCTGGCAGAGAAAGTCGACTACTACGGTGCCAA
ACTGAAACGTCAAACCGTAGGCAGCCAATGGCTGTATTTATTGTGCTATCTTCAAACGCG
ATGGCAGCAAGCGCTGGAACGTATTGCCGATGGCTTTGTGCATCATGTCAGACAGACCAA
ACAGAAGGCAAAGGATTATGCGCAGGAAGCGGTGTTTAAGGATTGGCAAAAAGCAGCTAA
AAATGTCAGCAAGGCAGCTGAAGTACTGCACCTGTTCATTGATGACAGCATTGATCTGCA
ACTACCGTTTGCAACAGTAAGACAGCAAGCACTGAGCCTGCTGACCAAAAGGGATCTGGA
ATCTGTATGTCTCTTCCTGAACGAGCAGCGACGATCGGTCGATGAAGCCATGTGGCAGTA
CTGCGACGAGAAAGAAAGTCTGCGGAAAGGTTTGCTGCGAGAGTTGTTCCTATGTCTGCG
CTTCGAAGGCTGCGACGGCACCCAGCACTTAGCGGCCGCCTTGGCGAAAACACAAAACGA
ACTCAACGGCCAGGACGCTCAGTTGCAAACTGCCGACACCAGACTCCTTTCCAAAAAATC
ACGTGAATTCCTGCTGGATGGTGAAGGGAATATCCTGATCGATCGTTATGAGTGGTTCCT
CTATCAACAGATTCCTGATCGCCTGAATGGCCAGCTGACGCTGCCTGATATCACTAAATA
CCGGGCACTCGACGCCGACCTGATCGACGGGGAACATTGGCGAAAAAACAAATATACGCT
GCTTCAACAGAGCCATTTTACAAAATTAGCGGAGGAGCCTGAAAAGCTGATCAAACAGAT
GGCCATGGAATTGGATACCCGTTTGTACGAAGTCGGCGAATATCTTGAACAGGAAGACAA
CCGGAATATCATCTTGCGTAATCCGCAGGGTAAACGCTTCTGGCGCCTGCCTTCGGCCAG
CAAACATCATCTGGTCAACAATCCCTTCTTCCAGCAAATTCCCACAACGGGGATTGCGGA
TGTACTGCGCATGGTTGATCGTGACACCGGTTTCATTGACTGCTTCGCTCATGTGCTGGG
TTCCCAATCCAGAAGCCGTTCCCATGAATATGACCTGTTGGCAATTCTGGTCGGCAATGC
AACCAATCAAGGCATTTACGGCATGGCACAGATCTCTGATCGTACCTATGATCAGCTCAG
CACTATCCAGGCGAACTATCTTCGCCTGGAAACATTGAATGCTGCTAACGACAACATCAA
TAACGCGACAGCCAAGCTACCCATCTTCCGGTACTACAACATCCAGGAAGATGTGATCCA
CGCCAGTGCCGATGGTCAAAAGTTCGAAGCCCGGCGCGAGACCTTCAAAACCCGTTATTC
GTCGAAGTACTTTGGCACTCAAAAAGGTGTTTCTGCCATGACCTTGATCGCCAATCACGC
TGCGATCAACGCCAGAGTGATCGGCGCCAACGAACATGAATCGCACTACATCTTTGATTT
GTTGATGAGCAATACGTCAGACATCATTCCGGATGTGCTCTCAACCGATACCCATGGGGT
GAACCATGTGAACTTCGCGTTACTGGATCTGTTCGGATACCAGTTTGCCCCACGCTATGC
CCAGGTTGGCAAAGTGATCAATGACATGTTTGATGTCAAGGAAGACAAAGAACACCGAAT
TCAGCTGTGCTTAAAAAAGCCAATCAATACCCATCGTATTGCGCAGCACTGGGATACCAT
CCAACGGATTGCAGTATCACTTAAGCAGCGGAAAACAACGCAAGCCACCTTGGTGAGAAA
GCTCTCGGAGTACAAGCGCAATCACCCGCTGCTGGAAGCCCTGACGGAATACAATCGCCT
GGTGAAAGCGAATTATCTACTGTGCTACATCGATGATGCCAGTTTAAGAAACTATGTTCA
GCGCGCGCTGAACCGGGGAGAGGCCTATCACCAACTGCGTCGGGCCGTGAGCAGCGTCAA
TGGGGATCAGTTCCGGGGCAGTTCAGACGAAGAAATCCAGCTATGGAATGAGTGCGCTCG
CCTGGTCACCAATGCCATCGTTTACTTCAACTCCAGGATACTCAGCCAGCTGTTGACCAG
CTTCGAATACCAAGGAGATACCAAGAGAATAGATATCGTCAAACAGGCATCCCCTGTGGC
CTGGCACAACATTAACCTCAAGGGGACTTACCACTTCGAATTGAGCGAAAAATTGCCAGA
TCTGGAGGAGCTTATGCGCTCAATCGAGGGATATTTACCCGTCAGCGAAAAGTAATACCC
CTCTGGAGGCCACGGACGGCGCGGCCTCCAGAGCACTTTGTCGTTTTTGGACGGAAAATC
CCTAGAACCCCATTATCTAAAAATACTTAATTGTCTTTTAACGTCGCTAAATTTTAAATA
AATAAGTGAAGAGTGTTAGTGGAGCCACTGATTTAAAGTTGGCAGAGTAAAACTTGAAGT
GCGACATAAACCACCTAATTAATTTAAAGGGTTTATGGAGTATATAAAATTGTCATACCA
TCATCTTAACTTTGAAGATCGTACTGCATTAATGCTTGAGTCAAGAAAAGAAGGCTTTTC
AGCCAGAAAATTTGCTGAACTCATTAAAAGACATCCTAGTACGATCTATCGTGAGCTTAA
AAGAAATAGCATCAATGACGTTTATCAAGCTCGATATGCTTCTGATAACACCTTCGCTAG
ACGTAGACGTGGTCACAGAAAACTCAAAATCGATTCAATCCTCTGGAAATTTATTGTTGA
AGCGATCCGTTGTTTATGGTCTCCTCAGCAAATAGCAAAGCGTTTAAAGACATTTCCTGA
TTTGGATCAAACAATGAATGTAAGCCATACAACGATTTATTCAACGATACGAGCATTACC
AAAGGGTGAGTTGAAAAAAGACTTATTATCCTGTCTACGTCATGAAAATAAAAAGCGAAA
AGCTAACGGTGAACCTAAAAAAGATTCTATATTACAGGATATTAAAACTATTCATGAGCG
CCCAGCCGAAGTTCAAGAAAGAAAAATACCGGGTCATTGGGAAGCTGATTTAATTAAAGG
TAAAGACAATAAAAGTTCGATAGCAACACTTATTGAACGAAATACACGGCTCTGTATCTT
GGCAACATTACCTGATGCAAAGGCAGAATCAGTGCGCAAGGCTTTAACTGAAGCTCTGAA
ATATTTACCTGCAGAACTGCGTAAAACGTTGACCTATGACCGTGGACGTGAGATGTCAGA
ACATAAAATACTCGAAGAAGATTTAGGCATAGATGTATATTTCTGTGACCCACATTCACC
CTGGCAAAAAGGCACATGCGAAAATATGAATGGTTTAATTAGGCAATATTTACCTAAAGG
GATTGATTTAAATCAGGCAGATCAGCATTATTTAAATCAAGTTGCCATGTCACTGAATAC
TCGTCCTAGAAAGGCGTTAGATTGGCTTACACCATTAGGGAAGGTGCGAATAAGCGGGGA
AATTCTTCTCGGCTGACTCAGTCATTTCATTTCTTCATGTTTGAGCCGATTTTTTCTCCC
GTAAATGCCTTGAATCAGCCTATTTAGACCGTTTCTTCGCCATTTAAGGCGTTATCCCCA
GTTTTTAGTGAGATCTCTCCCACTGACGTATCATTTGGTCCGCCCGAAACAGGTTGGCCA
GCGTGAATAACATCGCCAGTTGGTTATCGTTTTTCAGCAACCCCTTGTATCTGGCTTTCA
CGAAGCCGAACTGCCGCTTGATGATGCGAAATGGGTGCTCCACCTTGGCCCGGATGCTGG
CTTTCATGTATTCGATGTTGATGGCCGTTTTGTTCTTGCGTGGATGCTGTTTCAAGGTTC
TTACCTTGCCGGGGCGCTCGGCGATCAGCCAGTCCACATCCACCTCGGCCAGCTCCTCGC
GCTGTGGCGCCCCTTGGTAGCCGGCATCGGCTGAGACAAATTGCTCCTCTCCATGCAGCA
GATTACCCAGCTGATTGAGGTCATGCTCGTTGGCCGCGGTGGTGACTAGGCTGTGGGTCA
GGCCACTCTTGGCATCGACACCAATGTGGGCCTTCATGCCAAAGTGCCATTGATTGCCTT
TCTTGGTCTGATGCATCTCCGGATCGCGTTGCTGCTCTTTGTTCTTGGTCGAGCTGGGTG
CCTCAATGATGGTGGCATCGACCAAGGTGCCTTGAGTCATCATGACGCCTGCTTCGGCCA
GCCAGCGATTGATGGTCTTGAACAATTGGCGGGCCAGTTGATGCTGCTCCAGCAGGTGGC
GGAAATTCATGATGGTGGTGCGGTCAGGCAAGGCGCTATCCAGGGATAACCGGGCAAACA
GACGCATGGAGGCGATTTCGTACAGAGCATCTTCCATCGCGCCATCGCTCAGGTTGTACC
AATGCTGCATGCAGTGAATGCGTAGCATGGTTTCCAGCGGATAAGGTCGCCGGCCATTAC
CAGCCTTGGGGTAAAACGGCTCGATGACTTCCACCATGTTTTGCCATGGCAGAATCTGCT
CCATGCGGGACAAGAAAATCTCTTTTCTGGTCTGACGGCGCTTACTGCTGAATTCACTGT
CGGCGAAGGTAAGTTGATGACTCATGATGAACCCTGTTCCATGGCTCCAGATGACAAACA
TGATCTCATATCAGGGACTTGTTCGCACCTTCCTTAGAGAAATTTGCTCAGCTTGTTGAT
TATCATATGGCTTTTGAAACTGTCGCACCTCATGTTTGAATTCGCCCCATATTTTTGCTA
CAGTGAACCAAATTAAGATCATCTATTTACTAGGCCTCGCATTTGCGGGGTTTTTAATGC
TGAATAAAAGGAAAACTTGATGGAATTGCCCAATATTATGCACCCGGTCGCGAAGCTGAG
CACCGCATTAGCCGCTGCATTGATGCTGAGCGGGTGCATGCCCGGTGAAATCCGCCCGAC
GATTGGCCAGCAAATGGAAACTGGCGACCAACGGTTTGGCGATCTGGTTTTCCGCCAGCT
CGCACCGAATGTCTGGCAGCACACTTCCTATCTCGACATGCCGGGTTTCGGGGCAGTCGC
TTCCAACGGTTTGATCGTCAGGGATGGCGGCCGCGTGCTGTTGGTCGATACCGCCTGGAC
CGATGACCAGACCGCCCAGATCCTCAACTGGATCAAGCAGGAGATCAACCTGCCGGTCGC
GCTGGCGGTGGTGACTCACGCGCATCAGGACAAGATGGGCGGTATGGACGCGCTGCATGC
GGCGGGGATTGCGACTTATGCCAATGCGTTGTCGAACCAGCTTGCCCCGCAAGAGGGGCT
GGTTGCGGCGCAACACAGCCTGACTTTCGCCGCCAATGGCTGGGTCGAACCAGCAACCGC
GCCCAACTTTGGCCCGCTCAAGGTATTTTACCCCGGCCCCGGCCACACCAGTGACAATAT
CACCGTTGGGATCGACGGCACCGACATCGCTTTTGGTGGCTGCCTGATCAAGGACAGCAA
GGCCAAGTCGCTCGGCAATCTCGGTGATGCCGACACTGAGCACTACGCCGCGTCAGCGCG
CGCGTTTGGTGCGGCGTTCCCCAAGGCCAGCATGATCGTGATGAGCCATTCCGCCCCCGA
TAGCCGCGCCGCAATCACTCATACGGCCCGCATGGCCGACAAGCTGCGCTGAGCCATGGC
TGACCACGTCACCCCCAATCTGCCATCGCGCGATTTCGATGTGACAGAGGCGTTTTATGC
GAAGCTGGGCTTTGCGACGAGTTGGAAGGATCGCGGCTGGATGATCCTGCAGCGCGGCGG
TTTGCAGCTCGAATTCTTCCCCTATCCTGACCTCGACCCAGCTACGAGCTCGTTCGGCTG
TTGCCTGCGGTTGGATGATCTCGATGCCATGGTGGCATTGGTGAACGCGGCGGGAGCCGA
GGAAAAAAGCACCGGCTGGCCGCGCTTCAAAGCTCCGCAACTGGAGGCGAGCGGCCTGAG
GATCGGCTACCTGATCGATCCCGACTGCACGCTGGTGCGGCTGATCCAGAACCCCGACTG
ACCGCATGCCCGCGAAAATCAAGATTTGCGGGATCAGCACACCCGAGGCGCTCGATGCGA
CCATCGCGGCGCGGGCGGACTATGCCGGGTTGGTGTTCTATCCAGCGTCGCCCCGTGCGG
TTACGTCGAATGTCGCGGGCGCTTTGACATCGCGCGCAGCTGGCCAGATCGCCATGGTCG
GTTTGTTCGTCGATGCGGATGATGCTGTCATCGCCGACGCACTGGTGGCAGCCAAGCTGA
ACGCGCTGCAGCTGCACGGTTCGGAATCGCCCGAACGCGTGGCCCAGTTGCGCGCGCGGT
TTGGCAAGCCGGTGTGGAAGGCGCTGCCCGTCGCCAGCGCCAGCGATGTCGCACGCGCCG
CAGCCTATGCCGGGGCGGCGGACTTGATCTTGTTCGACGCCAAGACCCCCAAAGGCGCGC
TGCCCGGCGGCATGGGGTTGGCGTTCGACTGGTCGCTGCTGGCCGGATATCGCGGTGCCT
TGCCGTGGGGGCTGGCAGGCGGGCTAAATCCGACGAATGTTGCCGAGGCGATTGCGCGCA
CCGGAGCGCCGCTGGTCGATACCTCCAGCGGCGTCGAAAGCGCGCCGGGCGTCAAGGATA
CCGACAAGATTACCAATTTCGCCTTTGCGGTGCGCTTGGCCTAAATCGCGTCGATCAATA
GGCGTCGTTCAGCGCAAAGATCGGCTTGCGGGTGCGCCACTGCCCTCGGGTGAAGTCGGG
AAAATCTAACGTGCGATTGCCCTCAGCAATCGATTGTTCCGACAGAGGCGTGATCGCGCT
CCAGGCCAGCGCGTCGTAAATGTCGATTGGCATCGGGGCCTTGGCCTTCAGCGCCTCGAC
AAAAGCGTGGATCACGAACCAGTCCATCCCGCCATGCCCGGCCCCTGCCGCCAGATCGGC
GTAGCGTTTCCATAGCGGGTGATCGTATTTCGCAAACCAGCCCTCGGCAGGCTCCCAGCG
GTGCGGCTGTGGGCTCTTGCCCTCCAGATAGATCGACTTGTTGACGTCCATCCACAGCCC
CTCGGTGCCTTGCACCCGAAAGCCGAGAGAATAGGGGCGCGGCAGCGAGGTGTCGTGGCA
CAGCATGATCGTTTCACCATTAGTGCAGCCGATCATGGTGTTGACCACATCACCCAGTGC
GAATTTCACCTCGGCGTTGGGATGATCGGCAGAGCCGTTCTTGACGACATAATCATGCAG
CCCGCGCGCCTTACAGCCGAAGCCGCCAGCGCCCGCTTCGCCCGGCAACGCGACCTTCAG
GGTGCGGGTCTGCGGCGGGTAGCACACGCCGGCATCGGCGCAGCCCTGGTACTTCACGGT
CAGGGTGGTCGCGCTCGCGCCGGCCGCGGGCGTGCCGGTGAGGGTGCCGAGCAATTCCTT
GCGGTAGGTTTCGACGTCGCCGAAGAATTCGTCGCGGTAGGCCTTGCCCTTCGGCAGCGC
CATGGTCGCGCCGGTGAAGGCGGCATCGGCCTTGACCGAGGTGCGGTGCCGGTACAGGTA
ATAGCCGTCGGCGATCCGCCAGCGCACCTCGATGCGGTCCGGCGCGGTGGCCTGCGCGGA
CAGGACGAAGACCTCGTCGACCGGCGGCAGTTCGAAGTCCTGGGCGACGGCCGAGGTCGC
GGGCAGCGCAAGCAGCAGGGCGAGCCCGGCCAGCCAGCGGCGCAGGCGGATCGTGGATGC
GGTCATTGGCTCAGTTTACCGGTCGGCTCTCGGCGGCCAGCCATTGCAGGTATTCGGGCA
GGCCGGACGCGGCTTCGACCGCGAGCAGCTCCGGGAGTTCGTAGGGATGCAGTTGGCGCA
GGCGTTCCTGCAGGGCGGGGGGCACTGTTGCAAATAGTCGGTGGTGATAAACTTATCATC
CCCTTTTGCTGATGGAGCTGCACATGAACCCATTCAAAGGCCGGCATTTTCAGCGTGAC
