# Supplementary material for: High Prevalence and Diversity Characteristics of bla NDM, mcr, and bla ESBLs Harboring Multidrug-Resistant Escherichia coli From Chicken, Pig, and Cattle in China
Source: Front Cell Infect Microbiol. 2022 Feb 7;11:755545. doi: 10.3389/fcimb.2021.755545 (PMC8859839; doi:10.3389/fcimb.2021.755545)
Supplement: Supplementary file 1 [file DataSheet_1.zip › genomics/table S1.xlsx]

## Sheet: Sheet1
Sample Name	w183	W184	W189	W190	W176	W202	W208
file_names	1	3	53	89	110	173	207
Species	E.coli	E.coli	E.coli	E.coli	E.coli	E.coli	E.coli
MLST	ST-6396	ST-6396	ST-189	ST-6396	ST-189	ST-189	ST-189
Plasmids	p0111 IncX3 ColE10 ColRNAI	p0111 ColE10 Col3M IncX3 ColRNAI	TrfA IncX3 ColRNAI ColE10 Col(MG828)	p0111 IncX3 ColE10 ColRNAI	TrfA ColE10 Col(MG828) IncX3 ColRNAI	TrfA IncX3 Col(MG828) ColE10 ColRNAI	TrfA ColE10 ColRNAI IncX3 Col(MG828)
pMLSTs	IncF[Unknown ST]	IncF[Unknown ST]	IncHI2[Unknown ST]	IncF[Unknown ST]	IncHI2[Unknown ST]	IncHI2[Unknown ST]	IncHI2[Unknown ST]
Resistance Genes	aph(4)-Ia aac(3)-IVa aph(3')-Ia fosA mph(A) sul2 dfrA1 tet(A) floR blaCTX-M-14 blaNDM-5 blaTEM-1B	fosA QnrD aph(4)-Ia strB aac(3)-IVa aph(3')-Ia aph(3')-VIa aadA2 mph(A) ere(A) sul2 dfrA1 dfrA32 tet(A) tet(C) floR blaNDM-5 blaTEM-1B blaCTX-M-14	ARR-3 aadA2 aph(4)-Ia aac(3)-IVa aph(3')-Ia aadA1 mcr-1 fosA mph(A) sul3 sul1 dfrA12 tet(B) catB3 floR blaCTX-M-65 blaOXA-1 blaNDM-5 aac(6')Ib-cr	aph(4)-Ia aac(3)-IVa aph(3')-Ia fosA mph(A) sul2 dfrA1 tet(A) floR blaCTX-M-14 blaNDM-5 blaTEM-1B	ARR-3 aadA2 aph(4)-Ia aac(3)-IVa aph(3')-Ia aadA1 mcr-1 fosA mph(A) sul3 sul1 dfrA12 tet(B) catB3 floR blaCTX-M-65 blaOXA-1 blaNDM-5 aac(6')Ib-cr	ARR-3 aadA2 aph(4)-Ia aac(3)-IVa aph(3')-Ia aadA1 mcr-1 fosA mph(A) sul3 sul1 dfrA12 tet(B) catB3 floR blaCTX-M-65 blaOXA-1 blaNDM-5 aac(6')Ib-cr	ARR-3 aadA2 aph(4)-Ia aac(3)-IVa aph(3')-Ia aadA1 mcr-1 fosA mph(A) sul3 sul1 dfrA12 tet(B) catB3 floR blaCTX-M-65 blaOXA-1 blaNDM-5 aac(6')Ib-cr
Virulence Genes	capU iss	capU iss gad gad	gad	capU iss gad gad	gad	gad	gad
